# Supplementary material for: Modern human changes in regulatory regions implicated in cortical development
Source: BMC Genomics. 2020 Apr 16;21:304. doi: 10.1186/s12864-020-6706-x (PMC7161147; doi:10.1186/s12864-020-6706-x)
Supplement: Supplementary file 1 — Additional file 1. Supplementary Material. [file 12864_2020_6706_MOESM1_ESM.xlsx]

## Sheet: S1_ENH_onlyhuman_5to20
chr	enh_start	enh_end	gene_name	SNC_coordinate	Frequency	Modern_human_allele	Nean/Den_allele
chr1	31214970	31215170	COL16A1	1:31215067	0.981829	A	G
chr1	183884778	183885011	APOBEC4	1:183884867	0.979034	G	A
chr1	229125595	229126740	RHOU	1:229125806	0.982628	G	A
chr11	8227307	8229197	STK33	11:8227724	0.968051	G	C
chr11	117475826	117476602	DSCAML1	11:117476353	0.942292	A	G
chr11	117475826	117476602	DSCAML1	11:117476375	0.91893	A	G
chr11	119534030	119534529	SETP16	11:119534318	0.980631	C	T
chr11	119534547	119535580	SETP16	11:119534925	0.982029	A	G
chr11	119536854	119537041	SETP16	11:119537024	0.964856	C	T
chr11	125234048	125234649	PKNOX2	11:125234511	0.901158	T	C
chr11	125234048	125234649	PKNOX2-AS1	11:125234511	0.901158	T	C
chr12	4416977	4417772	PARP11	12:4417760	0.979832	C	T
chr14	104164371	104164645	APOPT1	14:104164522	0.972444	T	C
chr14	104165237	104165809	APOPT1	14:104165682	0.983048	A	C
chr14	104172065	104172371	APOPT1	14:104172253	0.939896	C	G
chr15	29405187	29405363	HERC2	15:29405357	0.99361	C	G
chr15	93365583	93366374	CHD2	15:93366033	0.9998	C	T
chr16	75278677	75278963	BCAR1	16:75278963	0.961062	G	C
chr16	75278677	75278963	CFDP1	16:75278963	0.961062	G	C
chr16	75278994	75279847	BCAR1	16:75279366	0.961262	A	G
chr16	75278994	75279847	CFDP1	16:75279366	0.961262	A	G
chr16	89380223	89380515	SPG7	16:89380385	0.995208	C	T
chr16	89380223	89380515	TCF25	16:89380385	0.995208	C	T
chr16	89380223	89380515	SPG7	16:89380497	0.999002	C	T
chr16	89380223	89380515	TCF25	16:89380497	0.999002	C	T
chr16	89380223	89380515	SPG7	16:89380501	1	C	A
chr16	89380223	89380515	TCF25	16:89380501	1	C	A
chr19	609906	610509	POLRMT	19:609941	0.91274	T	C
chr19	609906	610509	ARID3A	19:609941	0.91274	T	C
chr22	29732899	29733474	CHEK2	22:29732981	0.935104	T	C
chr3	37927196	37927679	CTDSPL	3:37927338	0.98143	A	G
chr3	37927196	37927679	MIR26A1	3:37927338	0.98143	A	G
chr4	2597812	2598153	RNF4	4:2597987	0.985592	G	A
chr4	2597812	2598153	FAM193A	4:2597987	0.985592	G	A
chr4	2597812	2598153	SH3BP2	4:2597987	0.985592	G	A
chr4	3709676	3710250	HTT	4:3709737	0.954473	G	T
chr4	3709676	3710250	LINC02171	4:3709737	0.954473	G	T
chr4	3709676	3710250	ADRA2C	4:3709737	0.954473	G	T
chr4	7971180	7972308	SORCS2	4:7972265	0.977236	T	G
chr4	7971180	7972308	AFAP1-AS1	4:7972265	0.977236	T	G
chr4	7971180	7972308	AFAP1	4:7972265	0.977236	T	G
chr4	41622660	41623440	LIMCH1	4:41622848	0.954273	G	A
chr4	42572868	42573308	ATP8A1	4:42573153	0.998003	C	T
chr6	3902664	3903679	BPHL	6:3903375	0.961262	C	T
chr6	3902664	3903679	PXDC1	6:3903375	0.961262	C	T
chr6	3826113	3826673	PXDC1	6:3826343	0.909145	G	A
chr6	41418559	41418781	TFEB	6:41418632	0.939896	G	A
chr6	167316523	167316966	RNASET2	6:167316832	0.957069	G	A
chr6	167316523	167316966	TCP10L2	6:167316832	0.957069	G	A
chr8	37556879	37557642	ASH2L	8:37556941	0.959065	T	C
chr8	37556879	37557642	RNU6-988P	8:37556941	0.959065	T	C
chr8	142106125	142106533	DENND3	8:142106324	0.970647	T	C
chr8	142106125	142106533	DENND3	8:142106373	0.970647	G	A
chr8	142106541	142106974	DENND3	8:142106703	0.971046	A	G
chr8	143903143	143904063	GLI4	8:143903454	1	G	A
chr9	133557903	133558230	ASS1	9:133557904	0.937101	A	C
chr9	133557903	133558230	PRDM12	9:133557904	0.937101	A	C
chr9	133557903	133558230	ASS1	9:133558212	0.939097	C	T
chr9	133557903	133558230	PRDM12	9:133558212	0.939097	C	T
chr1	203490895	203491860	ATP2B4	1:203491507	0.954872	C	G
chr1	203490895	203491860	ATP2B4	1:203491693	0.968051	G	A
chr1	51165431	51167596	DMRTA2	1:51167555	0.935703	A	T
chr1	155945518	155948753	RIT1	1:155948438	0.933706	C	G
chr1	160221672	160222099	IGSF8	1:160221703	0.977436	C	G
chr1	160221672	160222099	IGSF8	1:160222008	0.977436	A	C
chr1	159177372	159178560	CADM3	1:159177575	0.998003	A	T
chr1	111323419	111323916	KCNA3	1:111323691	1	A	G
chr1	27049616	27050683	PIGV	1:27050578	0.945687	A	T
chr1	155290136	155291845	SCAMP3	1:155290587	0.994263	T	G
chr1	16766620	16767547	ZBTB17	1:16767359	0.948263	A	G
chr2	149854644	149856983	EPC2	2:149856081	0.928514	T	C
chr2	199132364	199133902	PLCL1	2:199133230	0.923722	A	G
chr2	42328974	42330064	COX7A2L	2:42329050	0.909944	A	G
chr2	153858956	153860203	RPRM	2:153859293	0.983427	G	A
chr2	105020811	105023844	LINC01159	2:105022171	0.958267	G	T
chr2	156237666	156238463	NR4A2	2:156238406	0.997604	T	C
chr2	96873703	96874970	FAHD2B	2:96874316	0.990415	G	C
chr3	192632101	192636979	HRASLS	3:192633328	0.984026	T	C
chr3	192632101	192636979	HRASLS	3:192633620	0.988419	C	T
chr3	192632101	192636979	HRASLS	3:192634395	0.984026	G	A
chr3	127347421	127349397	MGLL	3:127348682	0.959864	C	A
chr3	52443361	52445384	WDR82	3:52445113	0.991813	A	G
chr3	182208231	182209347	SOX2	3:182208585	0.902556	T	C
chr3	130465079	130467137	ATP2C1	3:130465740	0.985623	C	T
chr3	13577038	13578138	WNT7A	3:13578075	0.996206	G	T
chr3	99987812	99988561	FILIP1L	3:99987858	0.997005	G	A
chr4	176572577	176573727	GPM6A	4:176573534	0.97504	A	G
chr4	176572577	176573727	GPM6A	4:176573725	0.975439	C	T
chr5	175874522	175875727	RNF44	5:175874777	1	T	C
chr5	175874522	175875727	RNF44	5:175875672	0.935503	G	C
chr5	36689330	36691190	NADK2	5:36689524	0.919529	C	G
chr5	64396704	64397703	ADAMTS6	5:64397419	0.934305	T	C
chr5	171709841	171711710	STK10	5:171710103	0.972444	C	T
chr5	173042834	173044128	CPEB4	5:173043089	0.984225	C	T
chr5	76381029	76384180	WDR41	5:76382985	0.96226	A	G
chr6	143023538	143024458	HIVEP2	6:143024202	0.942292	T	C
chr6	131708435	131709915	AKAP7	6:131709150	0.999401	C	T
chr6	131704568	131705567	AKAP7	6:131705149	0.922324	A	G
chr6	139086389	139088509	NHSL1	6:139088383	0.977835	C	T
chr6	73889832	73891314	KCNQ5	6:73890628	0.94389	C	T
chr6	73889832	73891314	KCNQ5	6:73890904	0.944089	T	C
chr6	73889832	73891314	KCNQ5	6:73890958	0.944089	A	G
chr6	73889832	73891314	KCNQ5	6:73890974	0.944089	G	A
chr6	73889832	73891314	KCNQ5	6:73891061	0.94389	A	G
chr6	73889832	73891314	KCNQ5	6:73891185	0.94369	A	T
chr6	124830340	124832192	NKAIN2	6:124830950	0.983626	G	A
chr7	153583216	153585528	DPP6	7:153585420	0.988818	T	C
chr7	31495766	31497529	NEUROD6	7:31497213	0.997604	G	A
chr7	31495766	31497529	NEUROD6	7:31497234	0.999201	C	T
chr7	31495766	31497529	NEUROD6	7:31497255	1	G	A
chr7	31495766	31497529	NEUROD6	7:31497436	0.998802	G	A
chr7	28447948	28451077	CREB5	7:28448387	0.906749	A	G
chr7	4831611	4832727	FSCN1	7:4831969	0.901358	T	C
chr7	4831611	4832727	FSCN1	7:4832521	0.910144	C	T
chr7	4831611	4832727	FSCN1	7:4832703	0.908946	T	C
chr7	4831611	4832727	FSCN1	7:4832717	0.910143	C	G
chr8	12714771	12715820	KIAA1456	8:12714803	0.982628	C	T
chr8	144650507	144651348	PUF60	8:144650708	0.990197	C	G
chr8	144905018	144906167	PLEC	8:144905620	0.999201	T	C
chr9	131643833	131645119	SH3GLB2	9:131643836	0.901757	C	G
chr9	131643833	131645119	WDR34	9:131643836	0.901757	C	G
chr9	131935803	131937523	NTMT1	9:131936293	0.998203	T	C
chr9	136214760	136215595	SETX	9:136215474	0.970048	T	C
chr9	133587842	133588693	ABL1	9:133588046	0.939297	A	G
chr10	65384388	65385191	JMJD1C	10:65384487	0.900958	A	G
chr10	91173287	91175677	LIPA	10:91175151	0.935703	G	C
chr10	38145770	38147534	HSD17B7P2	10:38146259	0.96845	C	A
chr10	38145770	38147534	HSD17B7P2	10:38146556	0.96865	T	C
chr11	45406100	45406893	CHST1	11:45406740	0.947284	C	T
chr11	65254755	65256297	NEAT1	11:65256295	0.971446	G	A
chr11	66383308	66384873	C11orf80	11:66383705	0.9998	A	C
chr11	66383308	66384873	RBM4B	11:66383705	0.9998	A	C
chr11	45300141	45300730	TP53I11	11:45300502	0.91893	T	C
chr11	36217100	36218769	FJX1	11:36217884	0.93825	C	G
chr11	56900613	56901520	LRRC55	11:56901394	0.952875	G	A
chr12	8834584	8835153	PHC1	12:8834831	0.93662	G	A
chr12	120755018	120755767	POP5	12:120755405	0.908147	T	C
chr12	122124448	122125351	TMEM120B	12:122125107	0.999401	G	C
chr12	8849124	8851884	DDX12P	12:8849893	1	C	T
chr12	8849124	8851884	DDX12P	12:8850066	1	A	C
chr12	6980460	6983394	LRRC23	12:6982162	1	C	T
chr12	6980460	6983394	LRRC23	12:6982177	1	C	T
chr12	6980460	6983394	LRRC23	12:6982347	1	A	C
chr12	13252765	13255164	GRIN2B	12:13253381	1	G	C
chr12	13252765	13255164	GRIN2B	12:13253531	1	A	G
chr12	30618766	30620555	TMTC1	12:30619470	0.958067	T	C
chr12	78411757	78412509	NAV3	12:78412359	0.964856	G	A
chr13	53762137	53762961	PCDH8	13:53762431	0.96905	C	T
chr14	21993383	21995384	CHD8	14:21995370	0.981829	A	G
chr14	29932806	29934601	LINC01551	14:29933868	0.932308	G	T
chr14	75743411	75750213	TMED10	14:75749875	0.927117	G	A
chr14	75743411	75750213	TMED10	14:75749924	0.978235	C	G
chr14	75743411	75750213	TMED10	14:75749987	0.984225	C	T
chr14	75743411	75750213	TMED10	14:75749999	0.973842	C	T
chr15	59785018	59785672	RNF111	15:59785400	0.933307	T	A
chr16	88923135	88924512	APRT	16:88923477	0.936901	T	C
chr16	88923135	88924512	APRT	16:88923669	0.961103	T	C
chr16	31469730	31471949	SETD1A	16:31471623	0.942093	C	T
chr17	78932648	78934054	NPTX1	17:78934034	0.967709	G	C
chr19	42786766	42790092	ERF	19:42787490	0.90655	A	G
chr19	42786766	42790092	ERF	19:42788420	0.909345	A	G
chr19	53934721	53935447	ZNF83	19:53935033	0.978235	G	C
chr21	33454306	33455955	HUNK	21:33455653	0.92512	C	T
chr21	16434924	16439294	RBM11	21:16438962	0.9373	C	T
chr21	35861710	35862705	RCAN1	21:35862476	0.96865	G	C
chr21	35861710	35862705	RCAN1	21:35862512	0.95008	T	C
chr22	50682875	50684036	SBF1	22:50683418	0.947484	T	C
chr22	46511860	46513110	MIRLET7BHG	22:46512087	0.98742	G	C
chr22	46511860	46513110	MIRLET7BHG	22:46512704	0.988818	G	A
chrX	46771379	46772953	RGN	X:46772859	0.989669	G	C
chrX	154444080	154445629	TMLHE	X:154445085	1	A	G
chrX	48957732	48958738	PLP2	X:48958721	1	T	C
chrX	48814648	48816268	TFE3	X:48814757	1	T	G
chrX	48814648	48816268	TFE3	X:48815343	1	A	T
chrX	40033248	40036265	BCOR	X:40035199	0.941192	T	C
chrX	47862814	47863889	ZNF630	X:47862838	0.972715	C	G
chrX	23800838	23802069	ACOT9	X:23801307	0.987285	G	A
chrX	106242132	106244034	TSC22D3	X:106243940	0.903046	C	G

## Sheet: S2_PROM_onlyhuman_5to20
Chr	prom_start	prom_end	gene_name	SNC_coordinate	Frequency	Modern_human_allele	Nean/Den_allele
chr1	149898484	149902236	SF3B4	1:149899948	0.970048	G	A
chr1	149898484	149902236	SF3B4	1:149900610	0.972843	T	C
chr1	149888394	149891434	SV2A	1:149889489	0.964457	A	G
chr1	149888394	149891434	SV2A	1:149891028	0.972244	G	C
chr1	12288124	12291123	VPS13D	1:12289389	0.961661	G	T
chr1	3712069	3715068	LRRC47	1:3713269	0.957268	A	G
chr1	208212610	208215609	PLXNA2	1:208213241	0.934105	C	T
chr1	28653513	28657793	MED18	1:28657257	0.993499	T	C
chr1	156395665	156402493	C1orf61	1:156401321	0.963059	C	T
chr1	155220600	155227274	FAM189B	1:155220765	0.991974	A	G
chr1	32477430	32480782	KHDRBS1	1:32479228	0.95008	T	C
chr2	154334323	154337322	RPRM	2:154337035	0.938498	A	G
chr2	105487911	105491053	LINC01159	2:105489953	1	A	G
chr2	220323488	220327106	SPEG	2:220324858	0.974241	T	C
chr3	184428837	184431836	MAGEF1	3:184431329	0.971845	C	A
chr3	49207044	49213365	KLHDC8B	3:49207849	0.914736	T	C
chr3	49207044	49213365	KLHDC8B	3:49211419	0.990615	A	G
chr3	50652562	50655820	MAPKAPK3	3:50654076	0.9998	T	G
chr3	125312935	125315934	OSBPL11	3:125313832	0.913738	G	A
chr4	158139055	158143817	GRIA2	4:158141677	0.925519	T	C
chr4	41612356	41616492	LIMCH1	4:41614069	1	G	A
chr4	153272849	153276123	FBXW7	4:153274443	0.984824	A	T
chr4	41215476	41220731	APBB2	4:41217246	0.920927	C	T
chr5	138675276	138679139	PAIP2	5:138678180	0.980431	T	C
chr5	31853043	31856042	PDZD2	5:31853188	0.947284	T	G
chr5	31853043	31856042	PDZD2	5:31853576	0.947284	C	G
chr5	59063336	59066471	PDE4D	5:59063725	0.970847	G	C
chr5	36240494	36244381	NADK2	5:36240661	0.944489	C	T
chr6	6006201	6009200	NRN1	6:6008805	0.992212	A	G
chr6	151184685	151188692	MTHFD1L	6:151188033	0.905351	G	A
chr6	151184685	151188692	MTHFD1L	6:151188520	0.905351	A	G
chr6	149066464	149069463	UST	6:149067372	0.946286	T	G
chr6	137538652	137542586	IFNGR1	6:137542268	0.911142	C	A
chr6	158955468	158958467	TMEM181	6:158957016	0.9998	A	G
chr7	113724382	113729220	FOXP2	7:113727420	0.997804	G	C
chr7	100894415	100897597	FIS1	7:100894750	0.906949	A	C
chr7	42016522	42019521	GLI3	7:42018772	0.930911	T	C
chr7	98244609	98249978	NPTX2	7:98246350	0.967851	G	A
chr7	43685025	43691895	COA1	7:43685150	0.90615	T	C
chr7	43685025	43691895	COA1	7:43685287	0.90655	T	C
chr7	43685025	43691895	COA1	7:43685626	0.90655	A	C
chr7	43685025	43691895	COA1	7:43687967	0.90655	G	C
chr8	144910197	144914029	PUF60	8:144910843	0.999401	C	T
chr8	17578499	17583519	MTUS1	8:17582073	0.995807	C	A
chr8	37618111	37621172	PROSC	8:37618904	0.942292	A	C
chr8	124285238	124289781	ZHX1	8:124285827	0.935304	T	C
chr8	145745966	145750046	LRRC14	8:145747693	0.996206	C	T
chr8	135648837	135654123	ZFAT	8:135650199	1	G	T
chr9	14321338	14324337	NFIB	9:14321617	0.987819	C	G
chr9	14321338	14324337	NFIB	9:14322596	1	A	C
chr9	14321338	14324337	NFIB	9:14323975	0.925319	C	T
chr9	133567108	133570192	EXOSC2	9:133569707	0.993211	T	G
chr9	131586102	131594100	C9orf114	9:131592150	0.916733	A	G
chr9	100172232	100175375	TDRD7	9:100175071	0.944888	G	C
chr10	25009796	25014597	ARHGAP21	10:25012828	0.977037	T	C
chr11	501216	509300	RNH1	11:506826	0.927516	G	C
chr11	66444220	66447392	RBM4B	11:66445592	0.9998	G	A
chr11	66444220	66447392	RBM4B	11:66445953	1	A	G
chr11	66444220	66447392	RBM4B	11:66446598	0.982827	T	G
chr11	35682353	35685352	TRIM44	11:35683884	0.910144	A	G
chr11	574486	577520	PHRF1	11:574957	0.923323	C	T
chr11	574486	577520	PHRF1	11:576247	0.934105	T	C
chr11	574486	577520	PHRF1	11:577309	0.919728	G	A
chr11	3184654	3189969	OSBPL5	11:3185085	0.989417	C	T
chr11	3184654	3189969	OSBPL5	11:3186268	0.984625	T	C
chr11	3184654	3189969	OSBPL5	11:3186737	0.932708	C	T
chr11	62645894	62656341	SLC3A2	11:62647092	0.996605	G	A
chr11	62645894	62656341	SLC3A2	11:62648786	0.998082	T	G
chr11	62645894	62656341	SLC3A2	11:62649150	0.996605	T	C
chr11	43962055	43965054	C11orf96	11:43963923	0.911115	T	C
chr11	43962055	43965054	C11orf96	11:43964569	0.921674	C	T
chr11	75501204	75507181	DGAT2	11:75505211	0.945088	G	A
chr12	50468533	50475280	ASIC1	12:50473755	0.984575	A	G
chr12	99446083	99449082	ANKS1B	12:99447277	0.957069	G	A
chr12	49758367	49762329	SPATS2	12:49761379	0.985623	A	G
chr12	112843149	112850174	RPL6	12:112846945	1	G	A
chr12	8087764	8090871	SLC2A3	12:8088766	0.9375	T	C
chr12	6306881	6310962	CD9	12:6307413	0.989217	G	A
chr12	6306881	6310962	CD9	12:6307549	0.989217	G	C
chr12	7011897	7015797	LRRC23	12:7014962	1	A	G
chr12	8183299	8186955	FOXJ2	12:8185451	1	C	G
chr13	114998362	115001555	CDC16	13:115000413	0.944089	A	G
chr13	52156644	52159643	WDFY2	13:52158116	0.9998	A	C
chr13	52156644	52159643	WDFY2	13:52158345	0.9998	A	G
chr14	65875310	65880786	FUT8	14:65877426	0.979633	G	A
chr14	104386832	104389903	C14orf2	14:104387410	0.967652	C	T
chr14	102428865	102431864	DYNC1H1	14:102429256	0.982827	A	G
chr14	102428865	102431864	DYNC1H1	14:102430387	0.982827	G	C
chr14	102428865	102431864	DYNC1H1	14:102431024	0.982631	A	G
chr14	102428865	102431864	DYNC1H1	14:102431074	0.985205	T	C
chr14	102428865	102431864	DYNC1H1	14:102431673	0.982827	A	C
chr14	104093514	104096633	KLC1	14:104095173	0.974441	T	C
chr14	104093514	104096633	KLC1	14:104095685	0.974441	T	C
chr14	104093514	104096633	KLC1	14:104095885	0.974441	G	A
chr15	44578927	44582302	CASC4	15:44581600	0.917632	C	T
chr16	67560191	67566450	FAM65A	16:67564059	0.920927	C	T
chr16	30966615	30970076	SETD1A	16:30969654	1	G	C
chr16	75297315	75303951	BCAR1	16:75301759	0.962061	G	C
chr16	75297315	75303951	BCAR1	16:75302349	0.96246	C	A
chr16	4741695	4744761	NUDT16L1	16:4742127	0.993211	G	C
chr16	75269402	75274558	BCAR1	16:75273384	0.960463	G	A
chr17	47754366	47757596	SPOP	17:47755016	1	G	C
chr17	9827103	9832311	GAS7	17:9830100	0.971396	A	G
chr17	9827103	9832311	GAS7	17:9831860	0.936102	A	C
chr18	60380672	60383682	PHLPP1	18:60381152	0.961462	G	A
chr18	19319281	19322280	MIB1	18:19320676	0.91893	G	A
chr18	53018229	53021228	TCF4	18:53020011	0.977835	G	A
chr19	4123070	4126126	MAP2K2	19:4124115	0.950879	G	A
chr19	15527490	15531952	AKAP8L	19:15531404	0.989217	A	G
chr19	42496620	42500382	ATP1A3	19:42499263	0.9998	G	A
chr20	35087741	35091149	DLGAP4	20:35089036	1	C	T
chr20	1372607	1375806	FKBP1A	20:1372953	1	T	G
chr20	1372607	1375806	FKBP1A	20:1372954	0.992013	A	C
chr22	38002481	38011139	GGA1	22:38005144	0.911597	T	C
chrX	48775302	48778301	PIM2	X:48778073	0.993907	C	T
chrX	132090345	132093344	HS6ST2	X:132090467	1	C	G
chrX	133939221	133942282	FAM122C	X:133941433	0.978808	T	C
chrX	16729341	16733059	CTPS2	X:16730891	0.996291	G	A
chrX	118706501	118709701	UBE2A	X:118707826	1	C	T
chrX	44730757	44733960	KDM6A	X:44733329	0.983046	A	G
chrX	48657784	48662314	HDAC6	X:48659110	0.998411	A	G
chrX	48657784	48662314	HDAC6	X:48660353	0.998824	T	C

## Sheet: S3_ENH_mutation-density
chr	enh_start	enh_end	gene_name	size	count	hits-per-length
chr6	73889832	73891314	KCNQ5	1482	6	0.00404858
chr7	4831611	4832727	FSCN1	1116	4	0.00358423
chr7	31495766	31497529	NEUROD6	1763	4	0.00226886
chr4	176572577	176573727	GPM6A	1150	2	0.00173913
chr5	175874522	175875727	RNF44	1205	2	0.00165975
chr22	46511860	46513110	MIRLET7BHG	1250	2	0.0016
chr16	88923135	88924512	APRT	1377	2	0.00145243
chrX	48814648	48816268	TFE3	1620	2	0.00123457
chr10	38145770	38147534	HSD17B7P2	1764	2	0.00113379
chr12	6980460	6983394	LRRC23	2934	3	0.00102249
chrX	48957732	48958738	PLP2	1006	1	0.000994036
chr6	3902664	3903679	BPHL	1015	1	0.000985222
chr6	3902664	3903679	PXDC1	1015	1	0.000985222
chr11	119534547	119535580	SETP16	1033	1	0.000968054
chr8	12714771	12715820	KIAA1456	1049	1	0.000953289
chr1	27049616	27050683	PIGV	1067	1	0.000937207
chrX	47862814	47863889	ZNF630	1075	1	0.000930233
chr2	42328974	42330064	COX7A2L	1090	1	0.000917431
chr3	13577038	13578138	WNT7A	1100	1	0.000909091
chr3	182208231	182209347	SOX2	1116	1	0.000896057
chr4	7971180	7972308	SORCS2	1128	1	0.000886525
chr4	7971180	7972308	AFAP1-AS1	1128	1	0.000886525
chr4	7971180	7972308	AFAP1	1128	1	0.000886525
chr1	229125595	229126740	RHOU	1145	1	0.000873362
chr8	144905018	144906167	PLEC	1149	1	0.000870322
chr22	50682875	50684036	SBF1	1161	1	0.000861326
chr1	159177372	159178560	CADM3	1188	1	0.000841751
chr12	13252765	13255164	GRIN2B	2399	2	0.000833681
chrX	23800838	23802069	ACOT9	1231	1	0.000812348
chr2	153858956	153860203	RPRM	1247	1	0.000801925
chr2	96873703	96874970	FAHD2B	1267	1	0.000789266
chr9	131643833	131645119	WDR34	1286	1	0.000777605
chr9	131643833	131645119	SH3GLB2	1286	1	0.000777605
chr5	173042834	173044128	CPEB4	1294	1	0.000772798
chr12	8849124	8851884	DDX12P	2760	2	0.000724638
chr17	78932648	78934054	NPTX1	1406	1	0.000711238
chr6	131708435	131709915	AKAP7	1480	1	0.000675676
chr2	199132364	199133902	PLCL1	1538	1	0.000650195
chr11	65254755	65256297	NEAT1	1542	1	0.000648508
chrX	154444080	154445629	TMLHE	1549	1	0.000645578
chr11	66383308	66384873	C11orf80	1565	1	0.000638978
chr11	66383308	66384873	RBM4B	1565	1	0.000638978
chrX	46771379	46772953	RGN	1574	1	0.000635324
chr3	192632101	192636979	HRASLS	4878	3	0.000615006
chr21	33454306	33455955	HUNK	1649	1	0.000606428
chr19	42786766	42790092	ERF	3326	2	0.000601323
chr11	36217100	36218769	FJX1	1669	1	0.000599161
chr14	75743411	75750213	TMED10	6802	4	0.000588062
chr1	155290136	155291845	SCAMP3	1709	1	0.000585138
chr9	131935803	131937523	NTMT1	1720	1	0.000581395
chr12	30618766	30620555	TMTC1	1789	1	0.000558971
chr14	29932806	29934601	LINC01551	1795	1	0.000557103
chr6	124830340	124832192	NKAIN2	1852	1	0.000539957
chr5	36689330	36691190	NADK2	1860	1	0.000537634
chr5	171709841	171711710	STK10	1869	1	0.000535045
chr11	8227307	8229197	STK33	1890	1	0.000529101
chrX	106242132	106244034	TSC22D3	1902	1	0.000525762
chr3	127347421	127349397	MGLL	1976	1	0.000506073
chr14	21993383	21995384	CHD8	2001	1	0.00049975
chr3	52443361	52445384	WDR82	2023	1	0.000494315
chr3	130465079	130467137	ATP2C1	2058	1	0.000485909
chr6	139086389	139088509	NHSL1	2120	1	0.000471698
chr1	51165431	51167596	DMRTA2	2165	1	0.000461894
chr16	31469730	31471949	SETD1A	2219	1	0.000450653
chr7	153583216	153585528	DPP6	2312	1	0.000432526
chr2	149854644	149856983	EPC2	2339	1	0.000427533
chr10	91173287	91175677	LIPA	2390	1	0.00041841
chrX	40033248	40036265	BCOR	3017	1	0.000331455
chr2	105020811	105023844	LINC01159	3033	1	0.000329707
chr7	28447948	28451077	CREB5	3129	1	0.000319591
chr5	76381029	76384180	WDR41	3151	1	0.00031736
chr1	155945518	155948753	RIT1	3235	1	0.000309119
chr21	16434924	16439294	RBM11	4370	1	0.000228833

## Sheet: S4_PROM_mutation-density
Chr	prom_start	prom_end	gene_name	size	count	hits-per-length
chr14	102428865	102431864	DYNC1H1	2999	5	0.00166722
chr9	14321338	14324337	NFIB	2999	3	0.00100033
chr11	574486	577520	PHRF1	3034	3	0.000988794
chr14	104093514	104096633	KLC1	3119	3	0.000961847
chr11	66444220	66447392	RBM4B	3172	3	0.000945776
chr13	52156644	52159643	WDFY2	2999	2	0.000666889
chr11	43962055	43965054	C11orf96	2999	2	0.000666889
chr5	31853043	31856042	PDZD2	2999	2	0.000666889
chr1	149888394	149891434	SV2A	3040	2	0.000657895
chr20	1372607	1375806	FKBP1A	3199	2	0.000625195
chr7	43685025	43691895	COA1	6870	4	0.000582242
chr11	3184654	3189969	OSBPL5	5315	3	0.00056444
chr1	149898484	149902236	SF3B4	3752	2	0.000533049
chr6	151184685	151188692	MTHFD1L	4007	2	0.000499127
chr12	6306881	6310962	CD9	4081	2	0.000490076
chrX	48657784	48662314	HDAC6	4530	2	0.000441501
chr17	9827103	9832311	GAS7	5208	2	0.000384025
chr3	184428837	184431836	MAGEF1	2999	1	0.000333444
chr2	154334323	154337322	RPRM	2999	1	0.000333444
chr1	12288124	12291123	VPS13D	2999	1	0.000333444
chr18	53018229	53021228	TCF4	2999	1	0.000333444
chr3	125312935	125315934	OSBPL11	2999	1	0.000333444
chr12	99446083	99449082	ANKS1B	2999	1	0.000333444
chr1	3712069	3715068	LRRC47	2999	1	0.000333444
chr6	6006201	6009200	NRN1	2999	1	0.000333444
chr6	149066464	149069463	UST	2999	1	0.000333444
chr6	158955468	158958467	TMEM181	2999	1	0.000333444
chr7	42016522	42019521	GLI3	2999	1	0.000333444
chr11	35682353	35685352	TRIM44	2999	1	0.000333444
chr1	208212610	208215609	PLXNA2	2999	1	0.000333444
chrX	48775302	48778301	PIM2	2999	1	0.000333444
chrX	132090345	132093344	HS6ST2	2999	1	0.000333444
chr18	19319281	19322280	MIB1	2999	1	0.000333444
chr18	60380672	60383682	PHLPP1	3010	1	0.000332226
chr19	4123070	4126126	MAP2K2	3056	1	0.000327225
chr8	37618111	37621172	PROSC	3061	1	0.000326691
chrX	133939221	133942282	FAM122C	3061	1	0.000326691
chr16	4741695	4744761	NUDT16L1	3066	1	0.000326158
chr14	104386832	104389903	C14orf2	3071	1	0.000325627
chr9	133567108	133570192	EXOSC2	3084	1	0.000324254
chr12	8087764	8090871	SLC2A3	3107	1	0.000321854
chr5	59063336	59066471	PDE4D	3135	1	0.000318979
chr2	105487911	105491053	LINC01159	3142	1	0.000318269
chr9	100172232	100175375	TDRD7	3143	1	0.000318167
chr3	49207044	49213365	KLHDC8B	6321	2	0.000316406
chr7	100894415	100897597	FIS1	3182	1	0.000314268
chr13	114998362	115001555	CDC16	3193	1	0.000313185
chrX	118706501	118709701	UBE2A	3200	1	0.0003125
chrX	44730757	44733960	KDM6A	3203	1	0.000312207
chr17	47754366	47757596	SPOP	3230	1	0.000309598
chr3	50652562	50655820	MAPKAPK3	3258	1	0.000306937
chr4	153272849	153276123	FBXW7	3274	1	0.000305437
chr16	75297315	75303951	BCAR1	6636	2	0.000301386
chr1	32477430	32480782	KHDRBS1	3352	1	0.000298329
chr15	44578927	44582302	CASC4	3375	1	0.000296296
chr20	35087741	35091149	DLGAP4	3408	1	0.000293427
chr16	30966615	30970076	SETD1A	3461	1	0.000288934
chr11	62645894	62656341	SLC3A2	10447	3	0.000287164
chr2	220323488	220327106	SPEG	3618	1	0.000276396
chr12	8183299	8186955	FOXJ2	3656	1	0.000273523
chrX	16729341	16733059	CTPS2	3718	1	0.000268962
chr19	42496620	42500382	ATP1A3	3762	1	0.000265816
chr8	144910197	144914029	PUF60	3832	1	0.00026096
chr5	138675276	138679139	PAIP2	3863	1	0.000258866
chr5	36240494	36244381	NADK2	3887	1	0.000257268
chr12	7011897	7015797	LRRC23	3900	1	0.00025641
chr6	137538652	137542586	IFNGR1	3934	1	0.000254194
chr12	49758367	49762329	SPATS2	3962	1	0.000252398
chr8	145745966	145750046	LRRC14	4080	1	0.000245098
chr4	41612356	41616492	LIMCH1	4136	1	0.000241779
chr1	28653513	28657793	MED18	4280	1	0.000233645
chr19	15527490	15531952	AKAP8L	4462	1	0.000224115
chr8	124285238	124289781	ZHX1	4543	1	0.000220119
chr4	158139055	158143817	GRIA2	4762	1	0.000209996
chr10	25009796	25014597	ARHGAP21	4801	1	0.00020829
chr7	113724382	113729220	FOXP2	4838	1	0.000206697
chr8	17578499	17583519	MTUS1	5020	1	0.000199203
chr16	75269402	75274558	BCAR1	5156	1	0.000193949
chr4	41215476	41220731	APBB2	5255	1	0.000190295
chr8	135648837	135654123	ZFAT	5286	1	0.000189179
chr7	98244609	98249978	NPTX2	5369	1	0.000186254
chr14	65875310	65880786	FUT8	5476	1	0.000182615
chr11	75501204	75507181	DGAT2	5977	1	0.000167308
chr16	67560191	67566450	FAM65A	6259	1	0.00015977
chr1	155220600	155227274	FAM189B	6674	1	0.000149835
chr12	50468533	50475280	ASIC1	6747	1	0.000148214
chr1	156395665	156402493	C1orf61	6828	1	0.000146456
chr12	112843149	112850174	RPL6	7025	1	0.000142349
chr9	131586102	131594100	C9orf114	7998	1	0.000125031
chr11	501216	509300	RNH1	8084	1	0.000123701
chr22	38002481	38011139	GGA1	8658	1	0.0001155

## Sheet: S5_Regulatory_Regions_in_Sweep_regions
chr	start	end	gene_name
chr4	153272849	153276123	FBXW7
chr5	31853043	31856042	PDZD2
chr14	102428865	102431864	DYNC1H1
chr16	30966615	30970076	SETD1A
chr17	47754366	47757596	SPOP
chr18	19319281	19322280	MIB1
chr19	15527490	15531952	AKAP8L
chr19	42496620	42500382	ATP1A3
chr2	156237666	156238463	NR4A2
chr3	52443361	52445384	WDR82
chr3	99987812	99988561	FILIP1L
chr5	175874522	175875727	RNF44

## Sheet: S6_RGC-2_turquoise_gProfiler2_005
source	term_name	term_id	adjusted_p_value	negative_log10_of_adjusted_p_value	term_size	query_size	intersection_size	effective_domain_size	intersections
GO:MF	ion binding	GO:0043167	5.33085e-06	5.2732	6266	1084	463	18062	SCYL3,ELAC2,PIK3C2A,MAP4K5,ZMYND11,XYLT2,ZNF839,SNX1,ZCCHC8,UBA6,ZZZ3,TRIO,VCAN,PHLPP2,LSG1,HDAC9,SNX29,ADAMTS6,MAPK9,EIF2AK2,RC3H2,GYG2,MTA3,ZC3H11A,RIOK2,HDAC7,MAP2K4,CYB5R4,MYO9A,DHX29,IARS2,HDAC4,POLR1A,CSNK2A2,ZFYVE26,MARK2,MCM2,FERMT2,CDHR2,ZZEF1,MARK3,TPD52,AMPH,SLC1A3,PGM1,DCT,RAB21,CNOT4,RSBN1,ATP8B1,CYLD,CAD,ATRX,MAST2,NFX1,SNX10,GNAO1,OGFOD1,MAPKAPK5,P2RX7,ZNF302,SPTLC1,ITGA6,ZC3HC1,OS…
GO:MF	protein binding	GO:0005515	0.00111127	2.95418	12602	1084	823	18062	TSPAN6,SCYL3,NFYA,FAM214B,GCFC2,LAMP2,UBE3C,SCMH1,LYPLA2,BTBD7,ERCC1,MAP4K5,CLDN11,COX15,CCDC88C,ZMYND11,PHLDB1,PLEKHB1,ZDHHC6,GCLM,HSF2,IFNGR1,SNX1,TBPL1,ZCCHC8,FUT8,UBA6,ZZZ3,FBXO42,TRIO,VCAN,PHLPP2,FAM214A,DTNBP1,HDAC9,ELN,LETMD1,MAPK9,BCAR1,SIKE1,AKR7A2,ANAPC4,SYNE2,CUL1,EIF2AK2,MTA3,ZC3H11A,RIOK2,HDAC7,APPBP2,CDON,WDR3,TRAM2,SPEN,MAP2K4,PPP2R5A,CTNNA2,MYO9A,PHKA1,EVI5,DHX29,TRO,PDZD4,HDAC4,T…
GO:MF	metal ion binding	GO:0046872	0.00142921	2.8449	4210	1084	316	18062	ELAC2,ZMYND11,XYLT2,ZNF839,ZCCHC8,ZZZ3,VCAN,PHLPP2,HDAC9,ADAMTS6,RC3H2,GYG2,MTA3,ZC3H11A,RIOK2,HDAC7,CYB5R4,MYO9A,HDAC4,POLR1A,ZFYVE26,MARK2,MCM2,CDHR2,ZZEF1,TPD52,SLC1A3,PGM1,DCT,CNOT4,RSBN1,ATP8B1,CYLD,CAD,ATRX,MAST2,NFX1,GNAO1,OGFOD1,ZNF302,ITGA6,ZC3HC1,OSGEP,EFHC1,TIMM9,RPS6KA5,GMPR2,SALL4,ZNF516,ADNP2,ZC3H12B,EEA1,JADE3,ZNF423,NME3,EYA1,ARMC1,UBR5,ERCC2,SF3A2,TRMT1,AKAP8,LIG1,TAX1BP1,PLOD3,Z…
GO:MF	cation binding	GO:0043169	0.00506307	2.29559	4301	1084	318	18062	ELAC2,ZMYND11,XYLT2,ZNF839,ZCCHC8,ZZZ3,VCAN,PHLPP2,HDAC9,ADAMTS6,RC3H2,GYG2,MTA3,ZC3H11A,RIOK2,HDAC7,CYB5R4,MYO9A,HDAC4,POLR1A,ZFYVE26,MARK2,MCM2,CDHR2,ZZEF1,TPD52,SLC1A3,PGM1,DCT,CNOT4,RSBN1,ATP8B1,CYLD,CAD,ATRX,MAST2,NFX1,GNAO1,OGFOD1,ZNF302,ITGA6,ZC3HC1,OSGEP,EFHC1,TIMM9,RPS6KA5,GMPR2,SALL4,CHRNA4,ZNF516,ADNP2,ZC3H12B,EEA1,JADE3,ZNF423,NME3,EYA1,ARMC1,UBR5,ERCC2,SF3A2,TRMT1,AKAP8,LIG1,TAX1BP1,…
GO:MF	heterocyclic compound binding	GO:1901363	0.00679941	2.16753	6279	1084	442	18062	SCYL3,NFYA,GCFC2,ELAC2,PIK3C2A,ERCC1,MAP4K5,HEBP1,COX15,ZMYND11,ZNF839,HSF2,TBPL1,ZCCHC8,UBA6,ZZZ3,TRIO,LSG1,MAPK9,FAM114A2,EIF2AK2,RC3H2,MTA3,ZC3H11A,RIOK2,WDR3,SPEN,MAP2K4,CYB5R4,MYO9A,DHX29,IARS2,HDAC4,POLR1A,CSNK2A2,DAZAP1,MARK2,MCM2,MARK3,THOC1,RAB21,CNOT4,EXD2,ATP8B1,BZW1,NFE2L1,CAD,ATRX,MAST2,NFX1,GNAO1,MAPKAPK5,P2RX7,ZNF302,RCOR1,SPTLC1,PABPC4,BTAF1,CREM,THOC5,POLE2,PSMC1,RPS6KA5,ACIN1,CH…
GO:MF	organic cyclic compound binding	GO:0097159	0.0100919	1.99603	6366	1084	446	18062	SCYL3,NFYA,GCFC2,ELAC2,PIK3C2A,ERCC1,MAP4K5,HEBP1,COX15,ZMYND11,ZNF839,HSF2,TBPL1,ZCCHC8,UBA6,ZZZ3,TRIO,LSG1,MAPK9,FAM114A2,EIF2AK2,RC3H2,MTA3,ZC3H11A,RIOK2,WDR3,SPEN,MAP2K4,CYB5R4,MYO9A,DHX29,IARS2,HDAC4,POLR1A,CSNK2A2,DAZAP1,MARK2,MCM2,MARK3,THOC1,OSBPL6,RAB21,CNOT4,EXD2,ATP8B1,BZW1,NFE2L1,CAD,ATRX,MAST2,NFX1,GNAO1,MAPKAPK5,P2RX7,ZNF302,RCOR1,SPTLC1,PABPC4,BTAF1,CREM,THOC5,POLE2,PSMC1,RPS6KA5,A…
GO:MF	binding	GO:0005488	0.0239344	1.62098	15830	1084	990	18062	TSPAN6,SCYL3,NFYA,FAM214B,GCFC2,LAMP2,ELAC2,UBE3C,SCMH1,LYPLA2,BTBD7,PIK3C2A,ERCC1,MAP4K5,CLDN11,HEBP1,COX15,CCDC88C,ZMYND11,XYLT2,PHLDB1,PLEKHB1,ZNF839,ZDHHC6,GCLM,HSF2,IFNGR1,SNX1,TBPL1,ZCCHC8,FUT8,UBA6,ZZZ3,FBXO42,TRIO,VCAN,PHLPP2,LSG1,FAM214A,DTNBP1,HDAC9,SNX29,ADAMTS6,ELN,LETMD1,MAPK9,BCAR1,SIKE1,AKR7A2,ANAPC4,SYNE2,CUL1,FAM114A2,EIF2AK2,RC3H2,GYG2,MTA3,ZC3H11A,RIOK2,HDAC7,APPBP2,CDON,WDR3,T…
GO:BP	nitrogen compound metabolic process	GO:0006807	4.17199e-10	9.37966	10108	1048	706	17855	SCYL3,NFYA,GCFC2,LAMP2,ELAC2,AASS,UBE3C,SCMH1,LYPLA2,ERCC1,MAP4K5,COX15,CCDC88C,ZMYND11,XYLT2,ZDHHC6,GCLM,HSF2,IFNGR1,SNX1,TBPL1,ZCCHC8,FUT8,UBA6,ZZZ3,TRIO,VCAN,PHLPP2,DTNBP1,HDAC9,ADAMTS6,MAPK9,AKR7A2,ANAPC4,CUL1,EIF2AK2,RC3H2,MTA3,ZC3H11A,RIOK2,HDAC7,ST3GAL6,CDON,WDR3,SPEN,MAP2K4,PPP2R5A,PHKA1,DHX29,RRP15,IARS2,PDZD4,HDAC4,POLR1A,PSME4,SLC44A1,CSNK2A2,DAZAP1,ZFYVE26,MARK2,DERL2,MCM2,MARK3,THOC1…
GO:BP	primary metabolic process	GO:0044238	2.72341e-09	8.56489	10607	1048	730	17855	SCYL3,NFYA,GCFC2,LAMP2,ELAC2,AASS,UBE3C,SCMH1,LYPLA2,PIK3C2A,ERCC1,MAP4K5,CCDC88C,ZMYND11,XYLT2,ZDHHC6,GCLM,HSF2,IFNGR1,SNX1,TBPL1,ZCCHC8,FUT8,UBA6,ZZZ3,TRIO,VCAN,PHLPP2,DTNBP1,HDAC9,ADAMTS6,MAPK9,AKR7A2,ANAPC4,CUL1,EIF2AK2,RC3H2,GYG2,MTA3,ZC3H11A,RIOK2,HDAC7,ST3GAL6,CDON,WDR3,SPEN,MAP2K4,PPP2R5A,PHKA1,DHX29,RRP15,IARS2,PDZD4,HDAC4,POLR1A,PSME4,SLC44A1,CSNK2A2,DAZAP1,ZFYVE26,MARK2,DERL2,MCM2,MARK…
GO:BP	cellular metabolic process	GO:0044237	1.21285e-08	7.91619	10862	1048	741	17855	SCYL3,NFYA,GCFC2,LAMP2,ELAC2,AASS,UBE3C,SCMH1,LYPLA2,PIK3C2A,ERCC1,MAP4K5,COX15,CCDC88C,ZMYND11,XYLT2,ZDHHC6,GCLM,HSF2,IFNGR1,SNX1,TBPL1,ZCCHC8,FUT8,UBA6,ZZZ3,TRIO,VCAN,PHLPP2,DTNBP1,HDAC9,MAPK9,AKR7A2,ANAPC4,CUL1,EIF2AK2,RC3H2,GYG2,MTA3,ZC3H11A,RIOK2,HDAC7,ST3GAL6,CDON,WDR3,SPEN,MAP2K4,CYB5R4,PPP2R5A,PHKA1,DHX29,RRP15,IARS2,PDZD4,HDAC4,TBC1D25,POLR1A,PSME4,SLC44A1,CSNK2A2,DAZAP1,ZFYVE26,MARK2,DE…
GO:BP	cellular macromolecule metabolic process	GO:0044260	6.35904e-08	7.19661	8435	1048	599	17855	SCYL3,NFYA,GCFC2,LAMP2,UBE3C,SCMH1,LYPLA2,ERCC1,MAP4K5,CCDC88C,ZMYND11,XYLT2,ZDHHC6,HSF2,SNX1,TBPL1,FUT8,UBA6,ZZZ3,TRIO,VCAN,PHLPP2,DTNBP1,HDAC9,MAPK9,ANAPC4,CUL1,EIF2AK2,RC3H2,GYG2,MTA3,RIOK2,HDAC7,ST3GAL6,CDON,SPEN,MAP2K4,PPP2R5A,PHKA1,DHX29,IARS2,PDZD4,HDAC4,POLR1A,PSME4,CSNK2A2,ZFYVE26,MARK2,DERL2,MCM2,MARK3,THOC1,CDC14A,PGM1,CNOT4,PSEN1,EXD2,ATP8B1,WDR70,NFE2L1,CYLD,CAD,ATRX,HACE1,MAST2,NFX1…
GO:BP	organic substance metabolic process	GO:0071704	2.84861e-07	6.54537	11095	1048	747	17855	SCYL3,NFYA,GCFC2,LAMP2,ELAC2,AASS,UBE3C,SCMH1,LYPLA2,PIK3C2A,ERCC1,MAP4K5,COX15,CCDC88C,ZMYND11,XYLT2,ZDHHC6,GCLM,HSF2,IFNGR1,SNX1,TBPL1,ZCCHC8,FUT8,UBA6,ZZZ3,TRIO,VCAN,PHLPP2,DTNBP1,HDAC9,ADAMTS6,MAPK9,AKR7A2,ANAPC4,CUL1,EIF2AK2,RC3H2,GYG2,MTA3,ZC3H11A,RIOK2,HDAC7,ST3GAL6,CDON,WDR3,SPEN,MAP2K4,PPP2R5A,PHKA1,DHX29,RRP15,IARS2,PDZD4,HDAC4,POLR1A,PSME4,SLC44A1,CSNK2A2,DAZAP1,ZFYVE26,MARK2,DERL2,MCM…
GO:BP	macromolecule metabolic process	GO:0043170	3.99223e-07	6.39878	9580	1048	661	17855	SCYL3,NFYA,GCFC2,LAMP2,ELAC2,UBE3C,SCMH1,LYPLA2,ERCC1,MAP4K5,CCDC88C,ZMYND11,XYLT2,ZDHHC6,HSF2,IFNGR1,SNX1,TBPL1,ZCCHC8,FUT8,UBA6,ZZZ3,TRIO,VCAN,PHLPP2,DTNBP1,HDAC9,ADAMTS6,MAPK9,ANAPC4,CUL1,EIF2AK2,RC3H2,GYG2,MTA3,ZC3H11A,RIOK2,HDAC7,ST3GAL6,CDON,WDR3,SPEN,MAP2K4,PPP2R5A,PHKA1,DHX29,RRP15,IARS2,PDZD4,HDAC4,POLR1A,PSME4,CSNK2A2,DAZAP1,ZFYVE26,MARK2,DERL2,MCM2,MARK3,THOC1,CDC14A,PGM1,CNOT4,PSEN1,E…
GO:BP	cellular nitrogen compound metabolic process	GO:0034641	5.96723e-07	6.22423	6504	1048	478	17855	NFYA,GCFC2,ELAC2,AASS,SCMH1,ERCC1,COX15,ZMYND11,GCLM,HSF2,IFNGR1,TBPL1,ZCCHC8,FUT8,ZZZ3,HDAC9,MAPK9,EIF2AK2,RC3H2,MTA3,ZC3H11A,RIOK2,HDAC7,CDON,WDR3,SPEN,DHX29,RRP15,IARS2,HDAC4,POLR1A,PSME4,SLC44A1,DAZAP1,ZFYVE26,MCM2,THOC1,PGM1,CNOT4,PSEN1,CPOX,EXD2,ATP8B1,WDR70,NFE2L1,CYLD,CAD,ATRX,NFX1,PPP1R15A,OGFOD1,MAPKAPK5,P2RX7,ZNF302,RCOR1,SPTLC1,PDCD7,PABPC4,ITGA6,OSGEP,GEMIN2,LRRFIP2,CWF19L1,BTAF1,CRE…
GO:BP	metabolic process	GO:0008152	1.81865e-06	5.74025	11663	1048	774	17855	SCYL3,NFYA,GCFC2,LAMP2,ELAC2,AASS,UBE3C,SCMH1,LYPLA2,PIK3C2A,ERCC1,MAP4K5,COX15,CCDC88C,ZMYND11,XYLT2,ZDHHC6,GCLM,HSF2,IFNGR1,SNX1,TBPL1,ZCCHC8,FUT8,UBA6,ZZZ3,TRIO,VCAN,PHLPP2,DTNBP1,HDAC9,ADAMTS6,MAPK9,AKR7A2,ANAPC4,CUL1,EIF2AK2,RC3H2,GYG2,MTA3,ZC3H11A,RIOK2,HDAC7,ST3GAL6,CDON,WDR3,TRAM2,SPEN,MAP2K4,CYB5R4,PPP2R5A,PHKA1,DHX29,RRP15,IARS2,PDZD4,HDAC4,TBC1D25,POLR1A,PSME4,SLC44A1,CSNK2A2,DAZAP1,ZF…
GO:BP	heterocycle metabolic process	GO:0046483	1.70976e-05	4.76706	5925	1048	434	17855	NFYA,GCFC2,ELAC2,AASS,SCMH1,ERCC1,COX15,ZMYND11,HSF2,TBPL1,ZCCHC8,FUT8,ZZZ3,HDAC9,MAPK9,EIF2AK2,RC3H2,MTA3,ZC3H11A,RIOK2,HDAC7,CDON,WDR3,SPEN,RRP15,IARS2,HDAC4,POLR1A,PSME4,DAZAP1,ZFYVE26,MCM2,THOC1,PGM1,CNOT4,PSEN1,CPOX,EXD2,ATP8B1,WDR70,NFE2L1,CYLD,CAD,ATRX,NFX1,MAPKAPK5,P2RX7,ZNF302,RCOR1,PDCD7,PABPC4,ITGA6,OSGEP,GEMIN2,LRRFIP2,CWF19L1,BTAF1,CREM,LRP5L,THOC5,POLE2,PSMC1,RPS6KA5,ACIN1,CHD8,BRMS…
GO:BP	nucleobase-containing compound metabolic process	GO:0006139	1.78298e-05	4.74885	5749	1048	423	17855	NFYA,GCFC2,ELAC2,AASS,SCMH1,ERCC1,ZMYND11,HSF2,TBPL1,ZCCHC8,FUT8,ZZZ3,HDAC9,MAPK9,EIF2AK2,RC3H2,MTA3,ZC3H11A,RIOK2,HDAC7,CDON,WDR3,SPEN,RRP15,IARS2,HDAC4,POLR1A,PSME4,DAZAP1,ZFYVE26,MCM2,THOC1,PGM1,CNOT4,PSEN1,EXD2,ATP8B1,WDR70,NFE2L1,CYLD,CAD,ATRX,NFX1,MAPKAPK5,P2RX7,ZNF302,RCOR1,PDCD7,PABPC4,ITGA6,OSGEP,GEMIN2,LRRFIP2,CWF19L1,BTAF1,CREM,LRP5L,THOC5,POLE2,PSMC1,RPS6KA5,ACIN1,CHD8,BRMS1L,GMPR2,SA…
GO:BP	cellular aromatic compound metabolic process	GO:0006725	2.99576e-05	4.52349	5965	1048	435	17855	NFYA,GCFC2,ELAC2,AASS,SCMH1,ERCC1,COX15,ZMYND11,HSF2,TBPL1,ZCCHC8,FUT8,ZZZ3,HDAC9,MAPK9,AKR7A2,EIF2AK2,RC3H2,MTA3,ZC3H11A,RIOK2,HDAC7,CDON,WDR3,SPEN,RRP15,IARS2,HDAC4,POLR1A,PSME4,DAZAP1,ZFYVE26,MCM2,THOC1,PGM1,DCT,CNOT4,PSEN1,CPOX,EXD2,ATP8B1,WDR70,NFE2L1,CYLD,CAD,ATRX,NFX1,MAPKAPK5,P2RX7,ZNF302,RCOR1,PDCD7,PABPC4,ITGA6,OSGEP,GEMIN2,LRRFIP2,CWF19L1,BTAF1,CREM,LRP5L,THOC5,POLE2,PSMC1,RPS6KA5,ACIN…
GO:BP	organic substance biosynthetic process	GO:1901576	0.000160795	3.79373	6251	1048	448	17855	NFYA,GCFC2,SCMH1,PIK3C2A,COX15,ZMYND11,XYLT2,ZDHHC6,GCLM,HSF2,TBPL1,FUT8,ZZZ3,VCAN,HDAC9,MAPK9,EIF2AK2,RC3H2,GYG2,MTA3,HDAC7,ST3GAL6,CDON,SPEN,MAP2K4,DHX29,IARS2,HDAC4,POLR1A,PSME4,SLC44A1,CSNK2A2,MCM2,THOC1,OSBPL6,SLC1A3,PGM1,DCT,PSEN1,CPOX,ATP8B1,NFE2L1,CYLD,CAD,ATRX,MAST2,NFX1,PPP1R15A,OGFOD1,MAPKAPK5,P2RX7,ZNF302,RCOR1,SPTLC1,PABPC4,ITGA6,LRRFIP2,BTAF1,CREM,SH3GLB1,LRP5L,THOC5,POLE2,PSMC1,RPS…
GO:BP	organic cyclic compound metabolic process	GO:1901360	0.000188755	3.7241	6193	1048	444	17855	NFYA,GCFC2,ELAC2,AASS,SCMH1,ERCC1,COX15,ZMYND11,HSF2,TBPL1,ZCCHC8,FUT8,ZZZ3,HDAC9,MAPK9,AKR7A2,EIF2AK2,RC3H2,MTA3,ZC3H11A,RIOK2,HDAC7,CDON,WDR3,SPEN,RRP15,IARS2,HDAC4,POLR1A,PSME4,DAZAP1,ZFYVE26,MCM2,THOC1,OSBPL6,PGM1,DCT,CNOT4,PSEN1,CPOX,EXD2,ATP8B1,WDR70,NFE2L1,CYLD,CAD,ATRX,NFX1,MAPKAPK5,P2RX7,ZNF302,RCOR1,PDCD7,PABPC4,ITGA6,OSGEP,GEMIN2,LRRFIP2,CWF19L1,BTAF1,CREM,LRP5L,THOC5,POLE2,PSMC1,RPS6K…
GO:BP	nucleic acid metabolic process	GO:0090304	0.000231973	3.63456	5216	1048	383	17855	NFYA,GCFC2,ELAC2,SCMH1,ERCC1,ZMYND11,HSF2,TBPL1,ZCCHC8,ZZZ3,HDAC9,MAPK9,EIF2AK2,RC3H2,MTA3,ZC3H11A,RIOK2,HDAC7,CDON,WDR3,SPEN,RRP15,IARS2,HDAC4,POLR1A,PSME4,DAZAP1,ZFYVE26,MCM2,THOC1,CNOT4,PSEN1,EXD2,ATP8B1,WDR70,NFE2L1,CYLD,ATRX,NFX1,MAPKAPK5,ZNF302,RCOR1,PDCD7,PABPC4,ITGA6,OSGEP,GEMIN2,LRRFIP2,CWF19L1,BTAF1,CREM,LRP5L,THOC5,POLE2,PSMC1,RPS6KA5,ACIN1,CHD8,BRMS1L,SALL4,CHRNA4,DHX35,ZNF516,ADNP2,L…
GO:BP	cellular biosynthetic process	GO:0044249	0.000297322	3.52677	6165	1048	441	17855	NFYA,GCFC2,SCMH1,PIK3C2A,COX15,ZMYND11,XYLT2,ZDHHC6,GCLM,HSF2,TBPL1,FUT8,ZZZ3,VCAN,HDAC9,MAPK9,EIF2AK2,RC3H2,GYG2,MTA3,HDAC7,ST3GAL6,CDON,SPEN,MAP2K4,DHX29,IARS2,HDAC4,POLR1A,PSME4,SLC44A1,CSNK2A2,MCM2,THOC1,OSBPL6,SLC1A3,PGM1,DCT,PSEN1,CPOX,ATP8B1,NFE2L1,CYLD,CAD,ATRX,MAST2,NFX1,PPP1R15A,OGFOD1,MAPKAPK5,P2RX7,ZNF302,RCOR1,SPTLC1,PABPC4,ITGA6,LRRFIP2,BTAF1,CREM,SH3GLB1,LRP5L,THOC5,POLE2,PSMC1,RPS…
GO:BP	cellular macromolecule biosynthetic process	GO:0034645	0.000521537	3.28271	5012	1048	368	17855	NFYA,GCFC2,SCMH1,ZMYND11,XYLT2,ZDHHC6,HSF2,TBPL1,FUT8,ZZZ3,VCAN,HDAC9,MAPK9,EIF2AK2,RC3H2,GYG2,MTA3,HDAC7,ST3GAL6,CDON,SPEN,MAP2K4,DHX29,IARS2,HDAC4,POLR1A,PSME4,MCM2,THOC1,PGM1,PSEN1,ATP8B1,NFE2L1,CYLD,ATRX,NFX1,PPP1R15A,OGFOD1,MAPKAPK5,ZNF302,RCOR1,PABPC4,ITGA6,LRRFIP2,BTAF1,CREM,LRP5L,THOC5,POLE2,PSMC1,RPS6KA5,CHD8,BRMS1L,SALL4,ZNF516,ADNP2,LPIN2,ZNF423,MTFMT,DNAJC17,EYA1,CHRAC1,ERCC2,MED25,LI…
GO:BP	macromolecule biosynthetic process	GO:0009059	0.00057196	3.24263	5160	1048	377	17855	NFYA,GCFC2,SCMH1,ZMYND11,XYLT2,ZDHHC6,HSF2,TBPL1,FUT8,ZZZ3,VCAN,HDAC9,MAPK9,EIF2AK2,RC3H2,GYG2,MTA3,HDAC7,ST3GAL6,CDON,SPEN,MAP2K4,DHX29,IARS2,HDAC4,POLR1A,PSME4,MCM2,THOC1,PGM1,PSEN1,ATP8B1,NFE2L1,CYLD,ATRX,MAST2,NFX1,PPP1R15A,OGFOD1,MAPKAPK5,ZNF302,RCOR1,PABPC4,ITGA6,LRRFIP2,BTAF1,CREM,LRP5L,THOC5,POLE2,PSMC1,RPS6KA5,CHD8,BRMS1L,SALL4,ZNF516,ADNP2,LPIN2,ZNF423,MTFMT,DNAJC17,EYA1,CHRAC1,ERCC2,ME…
GO:BP	biosynthetic process	GO:0009058	0.00096347	3.01616	6352	1048	449	17855	NFYA,GCFC2,SCMH1,PIK3C2A,COX15,ZMYND11,XYLT2,ZDHHC6,GCLM,HSF2,TBPL1,FUT8,ZZZ3,VCAN,HDAC9,MAPK9,EIF2AK2,RC3H2,GYG2,MTA3,HDAC7,ST3GAL6,CDON,TRAM2,SPEN,MAP2K4,DHX29,IARS2,HDAC4,POLR1A,PSME4,SLC44A1,CSNK2A2,MCM2,THOC1,OSBPL6,SLC1A3,PGM1,DCT,PSEN1,CPOX,ATP8B1,NFE2L1,CYLD,CAD,ATRX,MAST2,NFX1,PPP1R15A,OGFOD1,MAPKAPK5,P2RX7,ZNF302,RCOR1,SPTLC1,PABPC4,ITGA6,LRRFIP2,BTAF1,CREM,SH3GLB1,LRP5L,THOC5,POLE2,PSM…
GO:BP	RNA metabolic process	GO:0016070	0.00270184	2.56834	4720	1048	345	17855	NFYA,GCFC2,ELAC2,SCMH1,ZMYND11,HSF2,TBPL1,ZCCHC8,ZZZ3,HDAC9,MAPK9,EIF2AK2,RC3H2,MTA3,ZC3H11A,RIOK2,HDAC7,CDON,WDR3,SPEN,RRP15,IARS2,HDAC4,POLR1A,PSME4,DAZAP1,THOC1,CNOT4,PSEN1,ATP8B1,NFE2L1,CYLD,ATRX,NFX1,ZNF302,RCOR1,PDCD7,PABPC4,ITGA6,OSGEP,GEMIN2,LRRFIP2,CWF19L1,BTAF1,CREM,LRP5L,THOC5,PSMC1,RPS6KA5,ACIN1,CHD8,BRMS1L,SALL4,DHX35,ZNF516,ADNP2,LPIN2,ZNF423,MTFMT,DNAJC17,EYA1,CHRAC1,ERCC2,SF3A2,TR…
GO:BP	gene expression	GO:0010467	0.00292281	2.5342	5656	1048	403	17855	NFYA,GCFC2,ELAC2,SCMH1,ZMYND11,HSF2,IFNGR1,TBPL1,ZCCHC8,FUT8,ZZZ3,DTNBP1,HDAC9,MAPK9,EIF2AK2,RC3H2,MTA3,ZC3H11A,RIOK2,HDAC7,CDON,WDR3,SPEN,DHX29,RRP15,IARS2,HDAC4,POLR1A,PSME4,DAZAP1,THOC1,CNOT4,PSEN1,ATP8B1,NFE2L1,CYLD,ATRX,NFX1,PPP1R15A,OGFOD1,MAPKAPK5,P2RX7,ZNF302,RCOR1,PDCD7,DNAJB11,PABPC4,ITGA6,OSGEP,GEMIN2,LRRFIP2,CWF19L1,BTAF1,CREM,STX1B,LRP5L,THOC5,PSMC1,RPS6KA5,ACIN1,CHD8,BRMS1L,SALL4,DH…
GO:BP	regulation of macromolecule biosynthetic process	GO:0010556	0.0140453	1.85247	4163	1048	305	17855	NFYA,GCFC2,SCMH1,ZMYND11,HSF2,TBPL1,ZZZ3,HDAC9,MAPK9,EIF2AK2,RC3H2,MTA3,HDAC7,CDON,SPEN,MAP2K4,DHX29,HDAC4,PSME4,THOC1,PSEN1,ATP8B1,NFE2L1,CYLD,ATRX,MAST2,NFX1,PPP1R15A,OGFOD1,MAPKAPK5,ZNF302,RCOR1,ITGA6,LRRFIP2,BTAF1,CREM,LRP5L,THOC5,PSMC1,RPS6KA5,CHD8,BRMS1L,SALL4,ZNF516,ADNP2,LPIN2,ZNF423,DNAJC17,EYA1,CHRAC1,ERCC2,MED25,DBP,MIER2,ERF,TAX1BP1,EIF3B,ZNF862,POU6F2,GLI3,TLE4,ZMIZ1,RPS6KB1,SUPT6H,N…
GO:BP	regulation of cellular macromolecule biosynthetic process	GO:2000112	0.0162778	1.7884	4028	1048	296	17855	NFYA,GCFC2,SCMH1,ZMYND11,HSF2,TBPL1,ZZZ3,HDAC9,MAPK9,EIF2AK2,RC3H2,MTA3,HDAC7,CDON,SPEN,MAP2K4,DHX29,HDAC4,PSME4,THOC1,PSEN1,ATP8B1,NFE2L1,CYLD,ATRX,NFX1,PPP1R15A,OGFOD1,MAPKAPK5,ZNF302,RCOR1,ITGA6,LRRFIP2,BTAF1,CREM,LRP5L,THOC5,PSMC1,RPS6KA5,CHD8,BRMS1L,SALL4,ZNF516,ADNP2,LPIN2,ZNF423,DNAJC17,EYA1,CHRAC1,ERCC2,MED25,DBP,MIER2,ERF,TAX1BP1,EIF3B,ZNF862,POU6F2,GLI3,TLE4,ZMIZ1,RPS6KB1,SUPT6H,NFKB1,C…
GO:BP	presynaptic membrane assembly	GO:0097105	0.0202981	1.69254	10	1048	6	17855	LRP4,NLGN4X,PTPRD,NLGN4Y,IL1RAPL1,NLGN2
GO:BP	cellular nitrogen compound biosynthetic process	GO:0044271	0.0409335	1.38792	4999	1048	354	17855	NFYA,GCFC2,SCMH1,COX15,ZMYND11,GCLM,HSF2,TBPL1,ZZZ3,HDAC9,MAPK9,EIF2AK2,RC3H2,MTA3,HDAC7,CDON,SPEN,DHX29,IARS2,HDAC4,POLR1A,PSME4,THOC1,PSEN1,CPOX,ATP8B1,NFE2L1,CYLD,CAD,ATRX,NFX1,PPP1R15A,OGFOD1,MAPKAPK5,P2RX7,ZNF302,RCOR1,SPTLC1,PABPC4,ITGA6,LRRFIP2,BTAF1,CREM,LRP5L,THOC5,POLE2,PSMC1,RPS6KA5,CHD8,BRMS1L,GMPR2,SALL4,ZNF516,ADNP2,LPIN2,ZNF423,NME3,MTFMT,DNAJC17,EYA1,CHRAC1,ERCC2,MED25,LIG1,DBP,MI…
GO:CC	intracellular part	GO:0044424	6.37355e-23	22.1956	14513	1086	967	18824	SCYL3,NFYA,FAM214B,GCFC2,LAMP2,ELAC2,AASS,UBE3C,SCMH1,LYPLA2,BTBD7,PIK3C2A,ERCC1,MAP4K5,HEBP1,COX15,CCDC88C,ZMYND11,XYLT2,GLT8D1,PHLDB1,PLEKHB1,ZDHHC6,GCLM,HSF2,SNX1,TBPL1,ZCCHC8,FUT8,UBA6,ZZZ3,TRIO,VCAN,PHLPP2,LSG1,DTNBP1,HDAC9,CC2D2A,LETMD1,MAPK9,BCAR1,SIKE1,AKR7A2,ANAPC4,SYNE2,CUL1,EIF2AK2,RC3H2,GYG2,MTA3,ZC3H11A,RIOK2,HDAC7,APPBP2,ST3GAL6,WDR3,TRAM2,SPEN,MAP2K4,CYB5R4,PPP2R5A,CTNNA2,MYO9A,PHK…
GO:CC	intracellular	GO:0005622	1.42148e-22	21.8473	14555	1086	968	18824	SCYL3,NFYA,FAM214B,GCFC2,LAMP2,ELAC2,AASS,UBE3C,SCMH1,LYPLA2,BTBD7,PIK3C2A,ERCC1,MAP4K5,HEBP1,COX15,CCDC88C,ZMYND11,XYLT2,GLT8D1,PHLDB1,PLEKHB1,ZDHHC6,GCLM,HSF2,SNX1,TBPL1,ZCCHC8,FUT8,UBA6,ZZZ3,TRIO,VCAN,PHLPP2,LSG1,DTNBP1,HDAC9,CC2D2A,LETMD1,MAPK9,BCAR1,SIKE1,AKR7A2,ANAPC4,SYNE2,CUL1,EIF2AK2,RC3H2,GYG2,MTA3,ZC3H11A,RIOK2,HDAC7,APPBP2,ST3GAL6,WDR3,TRAM2,SPEN,MAP2K4,CYB5R4,PPP2R5A,CTNNA2,MYO9A,PHK…
GO:CC	intracellular membrane-bounded organelle	GO:0043231	5.78757e-19	18.2375	10982	1086	780	18824	SCYL3,NFYA,FAM214B,GCFC2,LAMP2,ELAC2,AASS,UBE3C,SCMH1,LYPLA2,BTBD7,PIK3C2A,ERCC1,COX15,ZMYND11,XYLT2,GLT8D1,ZDHHC6,HSF2,SNX1,TBPL1,ZCCHC8,FUT8,ZZZ3,VCAN,PHLPP2,LSG1,DTNBP1,HDAC9,LETMD1,MAPK9,AKR7A2,ANAPC4,SYNE2,CUL1,EIF2AK2,RC3H2,MTA3,ZC3H11A,RIOK2,HDAC7,APPBP2,ST3GAL6,WDR3,TRAM2,SPEN,MAP2K4,CYB5R4,PPP2R5A,CTNNA2,EVI5,IARS2,HDAC4,TBC1D25,POLR1A,PSME4,SLC44A1,CSNK2A2,DAZAP1,ZFYVE26,MARK2,DERL2,MCM…
GO:CC	intracellular organelle	GO:0043229	2.1494e-17	16.6677	12760	1086	867	18824	SCYL3,NFYA,FAM214B,GCFC2,LAMP2,ELAC2,AASS,UBE3C,SCMH1,LYPLA2,BTBD7,PIK3C2A,ERCC1,COX15,CCDC88C,ZMYND11,XYLT2,GLT8D1,ZDHHC6,HSF2,SNX1,TBPL1,ZCCHC8,FUT8,ZZZ3,VCAN,PHLPP2,LSG1,DTNBP1,HDAC9,CC2D2A,LETMD1,MAPK9,BCAR1,AKR7A2,ANAPC4,SYNE2,CUL1,EIF2AK2,RC3H2,MTA3,ZC3H11A,RIOK2,HDAC7,APPBP2,ST3GAL6,WDR3,TRAM2,SPEN,MAP2K4,CYB5R4,PPP2R5A,CTNNA2,MYO9A,EVI5,IARS2,HDAC4,TBC1D25,POLR1A,PSME4,SLC44A1,CSNK2A2,WDR…
GO:CC	organelle	GO:0043226	2.94017e-17	16.5316	13595	1086	908	18824	TSPAN6,SCYL3,NFYA,FAM214B,GCFC2,LAMP2,ELAC2,AASS,UBE3C,SCMH1,LYPLA2,BTBD7,PIK3C2A,ERCC1,HEBP1,COX15,CCDC88C,ZMYND11,XYLT2,GLT8D1,ZDHHC6,HSF2,SNX1,TBPL1,ZCCHC8,FUT8,ZZZ3,VCAN,PHLPP2,LSG1,DTNBP1,HDAC9,CC2D2A,LETMD1,MAPK9,BCAR1,AKR7A2,ANAPC4,SYNE2,CUL1,EIF2AK2,RC3H2,MTA3,ZC3H11A,RIOK2,HDAC7,APPBP2,ST3GAL6,WDR3,TRAM2,SPEN,MAP2K4,CYB5R4,PPP2R5A,CTNNA2,MYO9A,EVI5,IARS2,HDAC4,TBC1D25,POLR1A,PSME4,SLC44A…
GO:CC	membrane-bounded organelle	GO:0043227	3.72527e-16	15.4288	12473	1086	848	18824	TSPAN6,SCYL3,NFYA,FAM214B,GCFC2,LAMP2,ELAC2,AASS,UBE3C,SCMH1,LYPLA2,BTBD7,PIK3C2A,ERCC1,HEBP1,COX15,ZMYND11,XYLT2,GLT8D1,ZDHHC6,HSF2,SNX1,TBPL1,ZCCHC8,FUT8,ZZZ3,VCAN,PHLPP2,LSG1,DTNBP1,HDAC9,LETMD1,MAPK9,AKR7A2,ANAPC4,SYNE2,CUL1,EIF2AK2,RC3H2,MTA3,ZC3H11A,RIOK2,HDAC7,APPBP2,ST3GAL6,WDR3,TRAM2,SPEN,MAP2K4,CYB5R4,PPP2R5A,CTNNA2,EVI5,IARS2,HDAC4,TBC1D25,POLR1A,PSME4,SLC44A1,CSNK2A2,WDR1,DAZAP1,ZFYVE…
GO:CC	cell part	GO:0044464	1.09605e-11	10.9602	16954	1086	1043	18824	TSPAN6,SCYL3,NFYA,FAM214B,GCFC2,LAMP2,ELAC2,AASS,UBE3C,SCMH1,LYPLA2,BTBD7,PIK3C2A,ERCC1,MAP4K5,CLDN11,HEBP1,COX15,CCDC88C,ZMYND11,XYLT2,GLT8D1,PHLDB1,PLEKHB1,ZDHHC6,GCLM,HSF2,IFNGR1,SNX1,TBPL1,ZCCHC8,FUT8,UBA6,ZZZ3,TRIO,VCAN,PHLPP2,LSG1,DTNBP1,HDAC9,CC2D2A,LETMD1,MAPK9,BCAR1,SIKE1,AKR7A2,ANAPC4,SYNE2,CUL1,EIF2AK2,RC3H2,GYG2,MTA3,ZC3H11A,RIOK2,HDAC7,APPBP2,ST3GAL6,CDON,WDR3,TRAM2,SPEN,MAP2K4,CYB5R…
GO:CC	nucleus	GO:0005634	3.04175e-11	10.5169	7404	1086	544	18824	NFYA,FAM214B,GCFC2,ELAC2,UBE3C,SCMH1,BTBD7,PIK3C2A,ERCC1,COX15,ZMYND11,HSF2,TBPL1,ZCCHC8,ZZZ3,PHLPP2,LSG1,DTNBP1,HDAC9,LETMD1,MAPK9,ANAPC4,SYNE2,CUL1,EIF2AK2,MTA3,ZC3H11A,RIOK2,HDAC7,APPBP2,WDR3,SPEN,MAP2K4,PPP2R5A,CTNNA2,EVI5,HDAC4,POLR1A,PSME4,SLC44A1,CSNK2A2,DAZAP1,MARK2,MCM2,FERMT2,PPP1R12B,THOC1,OSBPL6,CDC14A,CNOT4,PSEN1,RSBN1,EXD2,WDR70,NFE2L1,CAD,ATRX,HACE1,NFX1,SNX10,OGFOD1,PTPN4,MAPKAPK5…
GO:CC	cell	GO:0005623	1.60034e-10	9.79579	17021	1086	1043	18824	TSPAN6,SCYL3,NFYA,FAM214B,GCFC2,LAMP2,ELAC2,AASS,UBE3C,SCMH1,LYPLA2,BTBD7,PIK3C2A,ERCC1,MAP4K5,CLDN11,HEBP1,COX15,CCDC88C,ZMYND11,XYLT2,GLT8D1,PHLDB1,PLEKHB1,ZDHHC6,GCLM,HSF2,IFNGR1,SNX1,TBPL1,ZCCHC8,FUT8,UBA6,ZZZ3,TRIO,VCAN,PHLPP2,LSG1,DTNBP1,HDAC9,CC2D2A,LETMD1,MAPK9,BCAR1,SIKE1,AKR7A2,ANAPC4,SYNE2,CUL1,EIF2AK2,RC3H2,GYG2,MTA3,ZC3H11A,RIOK2,HDAC7,APPBP2,ST3GAL6,CDON,WDR3,TRAM2,SPEN,MAP2K4,CYB5R…
GO:CC	organelle part	GO:0044422	4.94808e-09	8.30556	9630	1086	662	18824	NFYA,GCFC2,LAMP2,ELAC2,AASS,SCMH1,LYPLA2,ERCC1,COX15,CCDC88C,ZMYND11,XYLT2,ZDHHC6,HSF2,SNX1,TBPL1,ZCCHC8,FUT8,ZZZ3,VCAN,PHLPP2,LSG1,DTNBP1,HDAC9,CC2D2A,LETMD1,MAPK9,ANAPC4,SYNE2,CUL1,MTA3,ZC3H11A,RIOK2,HDAC7,APPBP2,ST3GAL6,WDR3,SPEN,CYB5R4,PPP2R5A,CTNNA2,MYO9A,EVI5,IARS2,HDAC4,POLR1A,PSME4,SLC44A1,CSNK2A2,WDR1,DAZAP1,ZFYVE26,MARK2,DERL2,MCM2,FERMT2,PPP1R12B,AMPH,NEBL,THOC1,OSBPL6,CDC14A,PGM1,DCT,…
GO:CC	intracellular organelle part	GO:0044446	9.68218e-09	8.01403	9324	1086	643	18824	NFYA,GCFC2,LAMP2,ELAC2,AASS,SCMH1,LYPLA2,ERCC1,COX15,CCDC88C,ZMYND11,XYLT2,ZDHHC6,HSF2,SNX1,TBPL1,ZCCHC8,FUT8,ZZZ3,VCAN,LSG1,DTNBP1,HDAC9,LETMD1,MAPK9,ANAPC4,SYNE2,CUL1,MTA3,ZC3H11A,RIOK2,HDAC7,APPBP2,ST3GAL6,WDR3,SPEN,CYB5R4,PPP2R5A,MYO9A,EVI5,IARS2,HDAC4,POLR1A,PSME4,SLC44A1,CSNK2A2,WDR1,DAZAP1,ZFYVE26,MARK2,DERL2,MCM2,FERMT2,PPP1R12B,AMPH,NEBL,THOC1,OSBPL6,CDC14A,PGM1,DCT,RAB21,PSEN1,CPOX,WDR7…
GO:CC	nuclear part	GO:0044428	9.58369e-08	7.01847	4526	1086	349	18824	NFYA,GCFC2,ELAC2,SCMH1,ERCC1,ZMYND11,HSF2,TBPL1,ZCCHC8,ZZZ3,LSG1,HDAC9,LETMD1,MAPK9,ANAPC4,SYNE2,CUL1,MTA3,ZC3H11A,RIOK2,HDAC7,WDR3,SPEN,HDAC4,POLR1A,PSME4,SLC44A1,CSNK2A2,DAZAP1,MARK2,MCM2,FERMT2,PPP1R12B,THOC1,OSBPL6,CDC14A,PSEN1,CAD,ATRX,HACE1,NFX1,PTPN4,MAPKAPK5,P2RX7,RCOR1,NUDC,PDCD7,ZC3HC1,OSGEP,GEMIN2,CWF19L1,BTAF1,THOC5,POLE2,PSMC1,RPS6KA5,ACIN1,CHD8,BRMS1L,SALL4,PTK6,DHX35,JADE3,N4BP1,ZN…
GO:CC	nuclear lumen	GO:0031981	1.218e-07	6.91435	4143	1086	324	18824	NFYA,GCFC2,ELAC2,SCMH1,ERCC1,ZMYND11,HSF2,TBPL1,ZCCHC8,ZZZ3,LSG1,HDAC9,LETMD1,MAPK9,ANAPC4,SYNE2,CUL1,MTA3,ZC3H11A,RIOK2,HDAC7,WDR3,SPEN,HDAC4,POLR1A,PSME4,SLC44A1,CSNK2A2,DAZAP1,MARK2,MCM2,FERMT2,PPP1R12B,THOC1,CDC14A,CAD,ATRX,HACE1,NFX1,PTPN4,MAPKAPK5,RCOR1,NUDC,PDCD7,OSGEP,GEMIN2,BTAF1,THOC5,POLE2,PSMC1,RPS6KA5,ACIN1,CHD8,BRMS1L,SALL4,PTK6,JADE3,N4BP1,ZNF423,KNOP1,EYA1,CHRAC1,UBR5,BNIP3L,ERCC2…
GO:CC	intracellular organelle lumen	GO:0070013	3.29922e-07	6.48159	5289	1086	394	18824	NFYA,GCFC2,LAMP2,ELAC2,AASS,SCMH1,ERCC1,ZMYND11,HSF2,TBPL1,ZCCHC8,ZZZ3,VCAN,LSG1,HDAC9,LETMD1,MAPK9,ANAPC4,SYNE2,CUL1,MTA3,ZC3H11A,RIOK2,HDAC7,WDR3,SPEN,IARS2,HDAC4,POLR1A,PSME4,SLC44A1,CSNK2A2,DAZAP1,MARK2,MCM2,FERMT2,PPP1R12B,THOC1,CDC14A,PGM1,CPOX,CAD,ATRX,HACE1,NFX1,PTPN4,MAPKAPK5,RCOR1,NUDC,PDCD7,DNAJB11,OSGEP,GEMIN2,BTAF1,THOC5,POLE2,TIMM9,PSMC1,RPS6KA5,ACIN1,CHD8,BRMS1L,PYGB,SALL4,PTK6,JAD…
GO:CC	membrane-enclosed lumen	GO:0031974	3.29922e-07	6.48159	5289	1086	394	18824	NFYA,GCFC2,LAMP2,ELAC2,AASS,SCMH1,ERCC1,ZMYND11,HSF2,TBPL1,ZCCHC8,ZZZ3,VCAN,LSG1,HDAC9,LETMD1,MAPK9,ANAPC4,SYNE2,CUL1,MTA3,ZC3H11A,RIOK2,HDAC7,WDR3,SPEN,IARS2,HDAC4,POLR1A,PSME4,SLC44A1,CSNK2A2,DAZAP1,MARK2,MCM2,FERMT2,PPP1R12B,THOC1,CDC14A,PGM1,CPOX,CAD,ATRX,HACE1,NFX1,PTPN4,MAPKAPK5,RCOR1,NUDC,PDCD7,DNAJB11,OSGEP,GEMIN2,BTAF1,THOC5,POLE2,TIMM9,PSMC1,RPS6KA5,ACIN1,CHD8,BRMS1L,PYGB,SALL4,PTK6,JAD…
GO:CC	organelle lumen	GO:0043233	3.29922e-07	6.48159	5289	1086	394	18824	NFYA,GCFC2,LAMP2,ELAC2,AASS,SCMH1,ERCC1,ZMYND11,HSF2,TBPL1,ZCCHC8,ZZZ3,VCAN,LSG1,HDAC9,LETMD1,MAPK9,ANAPC4,SYNE2,CUL1,MTA3,ZC3H11A,RIOK2,HDAC7,WDR3,SPEN,IARS2,HDAC4,POLR1A,PSME4,SLC44A1,CSNK2A2,DAZAP1,MARK2,MCM2,FERMT2,PPP1R12B,THOC1,CDC14A,PGM1,CPOX,CAD,ATRX,HACE1,NFX1,PTPN4,MAPKAPK5,RCOR1,NUDC,PDCD7,DNAJB11,OSGEP,GEMIN2,BTAF1,THOC5,POLE2,TIMM9,PSMC1,RPS6KA5,ACIN1,CHD8,BRMS1L,PYGB,SALL4,PTK6,JAD…
GO:CC	nucleoplasm	GO:0005654	1.18566e-06	5.92604	3526	1086	279	18824	NFYA,GCFC2,ELAC2,SCMH1,ERCC1,ZMYND11,HSF2,TBPL1,ZCCHC8,ZZZ3,LSG1,HDAC9,LETMD1,MAPK9,ANAPC4,SYNE2,CUL1,MTA3,ZC3H11A,RIOK2,HDAC7,WDR3,SPEN,HDAC4,POLR1A,PSME4,SLC44A1,CSNK2A2,DAZAP1,MARK2,MCM2,FERMT2,PPP1R12B,THOC1,CDC14A,CAD,ATRX,HACE1,PTPN4,MAPKAPK5,RCOR1,NUDC,PDCD7,OSGEP,GEMIN2,BTAF1,THOC5,POLE2,PSMC1,RPS6KA5,ACIN1,CHD8,BRMS1L,SALL4,PTK6,JADE3,N4BP1,ZNF423,EYA1,UBR5,BNIP3L,ERCC2,SF3A2,TRMT1,MED25…
GO:CC	cytoplasmic part	GO:0044444	1.0514e-05	4.97823	9728	1086	648	18824	SCYL3,GCFC2,LAMP2,ELAC2,AASS,LYPLA2,PIK3C2A,ERCC1,COX15,XYLT2,GLT8D1,PHLDB1,ZDHHC6,GCLM,SNX1,FUT8,UBA6,TRIO,VCAN,PHLPP2,LSG1,DTNBP1,CC2D2A,LETMD1,MAPK9,BCAR1,SIKE1,AKR7A2,ANAPC4,SYNE2,CUL1,EIF2AK2,RC3H2,GYG2,RIOK2,HDAC7,APPBP2,ST3GAL6,TRAM2,MAP2K4,CYB5R4,PPP2R5A,CTNNA2,MYO9A,PHKA1,EVI5,DHX29,IARS2,PDZD4,HDAC4,TBC1D25,PSME4,SLC44A1,CSNK2A2,WDR1,DAZAP1,ZFYVE26,MARK2,DERL2,FERMT2,MARK3,TPD52,PPP1R12…
GO:CC	cytoplasm	GO:0005737	4.75161e-05	4.32316	11588	1086	748	18824	SCYL3,GCFC2,LAMP2,ELAC2,AASS,LYPLA2,PIK3C2A,ERCC1,MAP4K5,HEBP1,COX15,CCDC88C,XYLT2,GLT8D1,PHLDB1,PLEKHB1,ZDHHC6,GCLM,HSF2,SNX1,TBPL1,FUT8,UBA6,TRIO,VCAN,PHLPP2,LSG1,DTNBP1,HDAC9,CC2D2A,LETMD1,MAPK9,BCAR1,SIKE1,AKR7A2,ANAPC4,SYNE2,CUL1,EIF2AK2,RC3H2,GYG2,MTA3,RIOK2,HDAC7,APPBP2,ST3GAL6,TRAM2,MAP2K4,CYB5R4,PPP2R5A,CTNNA2,MYO9A,PHKA1,EVI5,DHX29,IARS2,PDZD4,HDAC4,TBC1D25,PSME4,SLC44A1,CSNK2A2,WDR1,DA…
GO:CC	cytosol	GO:0005829	0.000180929	3.74249	5091	1086	365	18824	GCFC2,LYPLA2,PIK3C2A,ERCC1,GCLM,SNX1,FUT8,UBA6,TRIO,PHLPP2,LSG1,DTNBP1,CC2D2A,MAPK9,BCAR1,SIKE1,AKR7A2,ANAPC4,CUL1,EIF2AK2,GYG2,RIOK2,HDAC7,MAP2K4,PPP2R5A,CTNNA2,MYO9A,PHKA1,EVI5,IARS2,HDAC4,PSME4,CSNK2A2,WDR1,DAZAP1,FERMT2,MARK3,PPP1R12B,AMPH,THOC1,OSBPL6,CDC14A,PGM1,DCT,RAB21,CNOT4,CPOX,NFE2L1,CYLD,CAD,OVGP1,NFX1,PPP1R15A,OGFOD1,PTPN4,MAPKAPK5,NUDC,PABPC4,PLEKHG2,GEMIN2,SH3GLB1,STX1B,HPS4,PSMC1…
GO:CC	nucleoplasm part	GO:0044451	0.00126082	2.89935	1115	1086	101	18824	ERCC1,TBPL1,ZCCHC8,ZZZ3,LSG1,HDAC9,MTA3,HDAC7,HDAC4,PSME4,THOC1,CDC14A,ATRX,HACE1,OSGEP,GEMIN2,POLE2,ACIN1,CHD8,BRMS1L,PTK6,JADE3,N4BP1,EYA1,BNIP3L,ERCC2,SF3A2,MED25,GLI3,ZMIZ1,LUC7L3,SUPT6H,HIPK3,ASCC3,BRD8,NR3C1,PPWD1,KANSL3,PAPOLG,HDAC1,ELL2,WBP4,PSPC1,MED13L,ZC3H13,XPO5,RNF113A,KDM5C,KDM4B,ICE2,BHLHE40,PUM1,TPP2,HAVCR2,SAP130,ALKBH8,BMP2K,PIP5K1A,DUSP11,SCN1A,EAF2,KDM6A,MED22,NPAT,TRIP12,NCAM…
GO:CC	trans-Golgi network	GO:0005802	0.00547714	2.26145	236	1086	31	18824	RAB21,ARFRP1,PLEKHA8,AP1S1,PLOD3,RIC1,OSBP,BIRC6,CCDC91,ATP7B,ATP8A1,LGR6,GCC2,GOLGA1,ADAM10,MARCH9,APP,GOLPH3L,CLVS2,USP6NL,BICD1,TGOLN2,ARL5B,ATP9B,STX8,FAM91A1,CHID1,AP1S2,IGF2R,ATG9A,RAB12
GO:CC	nuclear speck	GO:0016607	0.00934262	2.02953	398	1086	44	18824	PSME4,THOC1,OSGEP,ACIN1,BNIP3L,SF3A2,GLI3,ZMIZ1,LUC7L3,ASCC3,NR3C1,WBP4,PSPC1,ZC3H13,RNF113A,PUM1,SAP130,BMP2K,PIP5K1A,DUSP11,EAF2,TRIP12,MAML1,SRSF2,HIPK1,THOC7,TKT,MOCS2,PATL1,CDK12,GATAD2A,FAM107A,PLRG1,PPIH,RBM4,RSRC1,ALYREF,TRIM69,PPP1CC,MAML3,EHMT2,HSPA1B,DENND1B,RBM8A
GO:CC	catalytic complex	GO:1902494	0.0136152	1.86598	1369	1086	114	18824	UBE3C,PIK3C2A,ERCC1,GCLM,TBPL1,ZCCHC8,ZZZ3,HDAC9,ANAPC4,CUL1,MTA3,HDAC7,PPP2R5A,PHKA1,HDAC4,POLR1A,PSME4,PPP1R15A,GNAO1,SPTLC1,POLE2,PSMC1,CHD8,BRMS1L,GMPR2,TRPC4AP,DHX35,EEA1,JADE3,CHRAC1,ERCC2,SF3A2,DNAH11,PRKAG2,KLHL2,FOXRED1,UBE4A,PDHX,PHC1,BRD8,PPWD1,ACTR8,PCCB,PRKAR2A,KANSL3,GPD2,DNAH6,WDR77,HDAC1,DNAH7,YPEL5,NAA50,KLHL7,RNF11,ZC3H13,AGO2,KDM5C,AGO3,WDR60,KDM4B,GNAI1,NDUFA5,ORMDL1,MCCC2,SYN…
GO:CC	nuclear body	GO:0016604	0.023518	1.6286	759	1086	70	18824	ZCCHC8,LSG1,PSME4,THOC1,CDC14A,ATRX,HACE1,OSGEP,GEMIN2,POLE2,ACIN1,PTK6,N4BP1,EYA1,BNIP3L,SF3A2,GLI3,ZMIZ1,LUC7L3,HIPK3,ASCC3,NR3C1,PPWD1,PAPOLG,WBP4,PSPC1,ZC3H13,RNF113A,ICE2,BHLHE40,PUM1,TPP2,SAP130,ALKBH8,BMP2K,PIP5K1A,DUSP11,SCN1A,EAF2,NPAT,TRIP12,NCAM2,MAML1,SRSF2,HIPK1,THOC7,TKT,MOCS2,TERF2IP,PATL1,CDK12,GATAD2A,CDT1,FAM107A,PLRG1,ATF7IP,PPIH,RBM4,RSRC1,ATR,RMI1,ALYREF,TRIM69,PPP1CC,NHS,MAM…
GO:CC	organelle subcompartment	GO:0031984	0.0236826	1.62557	376	1086	41	18824	LYPLA2,FUT8,RAB21,HACE1,ARFRP1,PLEKHA8,AP1S1,PLOD3,RIC1,OSBP,RTN4,BIRC6,GPR89A,B4GALT4,CIT,CCDC91,ATP7B,ATP8A1,LGR6,GCC2,GOLGA1,ADAM10,MARCH9,MBTPS1,APP,GOLPH3L,CLVS2,USP6NL,BICD1,TGOLN2,ZFYVE1,ARL5B,ATP9B,STX8,FAM91A1,CHID1,AP1S2,ATL3,IGF2R,ATG9A,RAB12
GO:CC	Golgi subcompartment	GO:0098791	0.0282977	1.54825	354	1086	39	18824	LYPLA2,FUT8,RAB21,HACE1,ARFRP1,PLEKHA8,AP1S1,PLOD3,RIC1,OSBP,BIRC6,GPR89A,B4GALT4,CIT,CCDC91,ATP7B,ATP8A1,LGR6,GCC2,GOLGA1,ADAM10,MARCH9,MBTPS1,APP,GOLPH3L,CLVS2,USP6NL,BICD1,TGOLN2,ZFYVE1,ARL5B,ATP9B,STX8,FAM91A1,CHID1,AP1S2,IGF2R,ATG9A,RAB12
KEGG	Herpes simplex virus 1 infection	KEGG:05168	0.00390007	2.40893	486	479	53	7688	IFNGR1,EIF2AK2,ZNF302,NFKB1,EIF2B4,ZNF430,ZNF549,ZNF436,IRF3,ZNF780B,ZNF331,ZNF670,ZNF189,ZNF773,SRSF2,ZNF577,ZNF589,ZNF283,ZNF597,ZNF354A,ZNF562,PIK3CD,ZNF25,ZNF662,ZNF623,ALYREF,ZNF730,ZNF93,ZNF529,PPP1CC,ZNF286A,ZFP69,ZNF471,ZNF765,ZNF136,ZNF431,ZNF675,ZNF460,ZNF44,ZNF84,ZNF544,ZNF607,ZNF334,ZNF587,ZNF43,ZNF814,ZNF155,ZNF783,ZNF316,ZNF891,ZNF878,ZNF285,ZNF2
MIRNA	hsa-miR-548aj-5p	MIRNA:hsa-miR-548aj-5p	0.00155561	2.8081	260	1026	40	14740	NFYA,LAMP2,ZMYND11,ZZZ3,ZFYVE26,CRYBG3,CNOT4,PDRG1,ELL2,SNX19,WBP4,RNF11,AGO3,LDLR,ANKEF1,SPG20,TMTC1,EDEM1,TAOK3,CEP350,SECISBP2L,CLVS2,FAM73B,DLG5,EXT2,SMG1,DIP2A,RPRD2,BRWD3,ARHGAP12,ARL5B,BLCAP,PATL1,TMEM68,MALT1,MOB1B,ZBTB33,ZNF93,WNT7B,CNEP1R1
MIRNA	hsa-miR-548f-5p	MIRNA:hsa-miR-548f-5p	0.00155561	2.8081	260	1026	40	14740	NFYA,LAMP2,ZMYND11,ZZZ3,ZFYVE26,CRYBG3,CNOT4,PDRG1,ELL2,SNX19,WBP4,RNF11,AGO3,LDLR,ANKEF1,SPG20,TMTC1,EDEM1,TAOK3,CEP350,SECISBP2L,CLVS2,FAM73B,DLG5,EXT2,SMG1,DIP2A,RPRD2,BRWD3,ARHGAP12,ARL5B,BLCAP,PATL1,TMEM68,MALT1,MOB1B,ZBTB33,ZNF93,WNT7B,CNEP1R1
MIRNA	hsa-miR-548x-5p	MIRNA:hsa-miR-548x-5p	0.00155561	2.8081	260	1026	40	14740	NFYA,LAMP2,ZMYND11,ZZZ3,ZFYVE26,CRYBG3,CNOT4,PDRG1,ELL2,SNX19,WBP4,RNF11,AGO3,LDLR,ANKEF1,SPG20,TMTC1,EDEM1,TAOK3,CEP350,SECISBP2L,CLVS2,FAM73B,DLG5,EXT2,SMG1,DIP2A,RPRD2,BRWD3,ARHGAP12,ARL5B,BLCAP,PATL1,TMEM68,MALT1,MOB1B,ZBTB33,ZNF93,WNT7B,CNEP1R1
MIRNA	hsa-miR-548g-5p	MIRNA:hsa-miR-548g-5p	0.00155561	2.8081	260	1026	40	14740	NFYA,LAMP2,ZMYND11,ZZZ3,ZFYVE26,CRYBG3,CNOT4,PDRG1,ELL2,SNX19,WBP4,RNF11,AGO3,LDLR,ANKEF1,SPG20,TMTC1,EDEM1,TAOK3,CEP350,SECISBP2L,CLVS2,FAM73B,DLG5,EXT2,SMG1,DIP2A,RPRD2,BRWD3,ARHGAP12,ARL5B,BLCAP,PATL1,TMEM68,MALT1,MOB1B,ZBTB33,ZNF93,WNT7B,CNEP1R1
MIRNA	hsa-miR-4696	MIRNA:hsa-miR-4696	0.00161496	2.79184	135	1026	26	14740	ERCC1,N4BP1,SLC11A2,TMEM30A,KIAA1191,KLHDC10,SAMD10,RHPN2,MPRIP,PUM1,TMEM2,NDUFB5,GUF1,KCNB1,CHAF1B,RYBP,WDR73,ZNF730,NF2,IPP,ZNF460,MIER1,ZNF43,FOXJ3,C5ORF51,CRCP
MIRNA	hsa-miR-548aw	MIRNA:hsa-miR-548aw	0.00253037	2.59682	265	1026	40	14740	NFYA,ZMYND11,ZZZ3,AKR7A2,ZFYVE26,CRYBG3,CNOT4,PDRG1,AKAP10,ELL2,SNX19,WBP4,RNF11,AGO3,LDLR,SPG20,TMTC1,EDEM1,TAOK3,CEP350,SECISBP2L,UCK2,CLVS2,FAM73B,HSD17B12,DLG5,SMG1,DIP2A,BRWD3,ARHGAP12,ARL5B,BLCAP,PATL1,ATF7IP,MALT1,MOB1B,ZBTB33,ZNF93,WNT7B,CNEP1R1
MIRNA	hsa-let-7b-5p	MIRNA:hsa-let-7b-5p	0.0128758	1.89023	1209	1026	122	14740	ERCC1,XYLT2,HSF2,LSG1,SIKE1,SYNE2,CUL1,ZC3H11A,RIOK2,WDR3,PHKA1,IARS2,POLR1A,AMPH,PGM1,BZW1,SH3GLB1,THOC5,KIAA0930,TIMM9,TPD52L2,CHRAC1,BNIP3L,TRMT1,MED25,AKAP8,GPI,MIER2,AP1S1,UTP6,TMEM33,SC5D,FOXRED1,PDHX,CD81,SLC11A2,ASCC3,CPEB4,PCCB,PRKAR2A,PDCL3,BIRC6,ARID3A,EDEM3,HELLS,MSANTD2,NAA50,LPGAT1,AGO2,XPO5,SOX9,MGME1,AGO3,CPSF3L,CALU,RHBDF2,LDLR,QRSL1,ZCCHC9,MTSS1L,E2F5,PUM1,TPP2,TMEM2,ABCB10,ABHD…
MIRNA	hsa-miR-1468-3p	MIRNA:hsa-miR-1468-3p	0.0136934	1.86349	264	1026	38	14740	NFYA,ZMYND11,ZZZ3,ZFYVE26,CRYBG3,CNOT4,PDRG1,PLEKHA8,ELL2,SNX19,WBP4,RNF11,AGO3,LDLR,SPG20,TMTC1,EDEM1,TAOK3,CEP350,YAP1,SECISBP2L,FGF2,CLVS2,FAM73B,DLG5,DST,SMG1,DIP2A,BRWD3,ARHGAP12,BLCAP,PATL1,MALT1,MOB1B,ZBTB33,ZNF93,WNT7B,CNEP1R1
MIRNA	hsa-miR-218-5p	MIRNA:hsa-miR-218-5p	0.0262475	1.58091	810	1026	87	14740	BTBD7,COX15,CCDC88C,VCAN,FAM214A,SIKE1,POLR1A,PSME4,WDR1,DAZAP1,ZFYVE26,FERMT2,ZZEF1,TPD52,CPOX,RSBN1,NFE2L1,PABPC4,HPS4,ACIN1,CHD8,KATNAL1,AKAP8,ABHD11,RPS6KB1,SLC11A2,MRPS27,ACTR8,USP34,BIRC6,EDEM3,MFN2,ELL2,HEATR1,RNF170,ZC3H13,METTL8,LRRFIP1,DNMT1,C19ORF12,LANCL2,MPRIP,RC3H1,FLNB,TTYH3,SAP130,FBN2,SBNO1,ZCCHC14,SS18,TRIM65,NOSIP,UCK2,GOLPH3L,LRIG1,RARS2,PURB,KDM6A,PGAP2,ITGB1,DST,PTPRK,COPS2,…
MIRNA	hsa-miR-19b-3p	MIRNA:hsa-miR-19b-3p	0.0304187	1.51686	709	1026	78	14740	BTBD7,ZMYND11,XYLT2,HDAC4,TBC1D25,SLC44A1,WDR1,ZFYVE26,RAB21,CNOT4,PTPN4,PDRG1,RCOR1,KATNAL1,ZNF423,HIPK3,NR3C1,ARHGEF26,USP34,CAMSAP2,ELL2,WBP4,CIT,RNF11,LPGAT1,AGO3,RAP1B,MOSPD2,LDLR,DNMT1,MPRIP,SPG20,TMTC1,MYCN,TMEM2,CD164,CEP350,ABHD17C,RAB1A,SECISBP2L,NUP54,PHLDA1,FRMD6,ZCCHC14,SERBP1,RNF44,CLVS2,ALAD,FAM73B,DLG5,TGOLN2,AZIN1,SMG1,RAPGEF6,DIP2A,HIPK1,OTUD4,BRWD3,OTUD1,ARHGAP12,WBP1L,BLCAP,PA…
MIRNA	hsa-miR-92b-3p	MIRNA:hsa-miR-92b-3p	0.0458011	1.33912	706	1026	77	14740	LAMP2,TRIO,PHLPP2,TRAM2,MAP2K4,EVI5,IARS2,CNOT4,RSBN1,CAD,SNX10,SLC15A1,ITGA6,GEMIN2,BRMS1L,AKAP8,RBM28,AKAP10,LUC7L3,TMEM33,BRD8,CPEB4,PFKFB4,ZNF430,ZSCAN18,CIT,XPO5,CASD1,KLHDC10,LDLR,PER2,FOPNL,EDEM1,IL6ST,FLNB,ADAM10,FGF2,FBN2,UBE2Q2,NARF,UCK2,GULP1,RNF44,PTPRJ,GUF1,MIA3,FLCN,SMG1,RPRD2,PIGO,MTMR10,SMAD3,GATAD2A,SRP68,LTBP3,GAA,PIK3CD,ATF7IP,KDM2A,ZDHHC24,ZDHHC21,EID2B,FAM91A1,NF2,LCOR,IARS,P…
HPA	cerebellum; cells in molecular layer[Approved,Low]	HPA:007030_21	0.00953627	2.02062	2822	689	254	9494	FAM214B,ELAC2,UBE3C,HEBP1,CCDC88C,GLT8D1,SNX1,LSG1,FAM214A,SNX29,MAPK9,ANAPC4,FAM114A2,EIF2AK2,MTA3,TRAM2,CYB5R4,MYO9A,EVI5,DHX29,RRP15,HDAC4,TBC1D25,PSME4,WDR1,MARK2,CDC14A,RAB21,CNOT4,RSBN1,NFE2L1,CYLD,WDR47,NFX1,SNX10,PPP1R15A,OGFOD1,P2RX7,PABPC4,EFHC1,HPS4,KCNK10,TIMM9,PSMC1,RPS6KA5,PTK6,ARFRP1,CEP76,N4BP1,BMF,DNAJC17,ARMC1,LIG1,LMBR1,ABHD11,EIF3B,TUBD1,RPS6KB1,PIGL,SUPT6H,SC5D,HIPK3,PHC1,KLR…
HPA	caudate; glial cells[Approved,Medium]	HPA:006010_22	0.0142303	1.84679	1104	689	115	9494	ELAC2,CCDC88C,FAM114A2,MTA3,TRAM2,CYB5R4,EVI5,DHX29,RRP15,HDAC4,WDR1,RAB21,CNOT4,NFE2L1,NFX1,SNX10,P2RX7,EFHC1,RPS6KA5,PYGB,N4BP1,TRMT1,EIF3B,GLI3,TUBD1,PIGL,SUPT6H,HIPK3,PHC1,PHACTR2,TMEM30A,NEK4,ACTR3,PAPOLG,PDCL3,ANGPTL1,EDEM3,WDR77,YPEL5,CRIPT,MSANTD2,CCDC77,WBP4,FAM117A,PMS2,CCDC91,PDE1B,AGO2,RNF114,SLC35B3,IRF3,CPSF3L,QRSL1,TPP2,USP30,EMX1,RC3H1,DNAJB2,ALKBH8,PPM1B,OLA1,SECISBP2L,FGF2,BMP2K…
HP	Abnormality of the musculature	HP:0003011	0.00478783	2.31986	2192	289	195	4002	LAMP2,ELAC2,AASS,ERCC1,COX15,CCDC88C,XYLT2,FUT8,CC2D2A,ELN,SYNE2,CDON,CTNNA2,MYO9A,PHKA1,IARS2,HDAC4,ZFYVE26,NEBL,SLC1A3,PGM1,PSEN1,CPOX,CAD,ATRX,HACE1,SNX10,GNAO1,SPTLC1,PLEKHG2,ITGA6,OSGEP,CWF19L1,SALL4,LPIN2,FGF14,ZNF423,MTFMT,EYA1,ERCC2,TRMT1,MED25,GPI,ERF,LMBR1,RBM28,AP1S1,PLOD3,CEP41,GLI3,PRKAG2,PIGL,SC5D,FOXRED1,PDHX,EPM2A,PDGFRB,NPHP3,PCCB,EIF2B4,MFN2,HMGCL,GALE,HELLS,PMS2,KLHL7,CIT,MED13…
HP	Neurodevelopmental abnormality	HP:0012759	0.028832	1.54013	2094	289	185	4002	LAMP2,ELAC2,AASS,PIK3C2A,ERCC1,COX15,CCDC88C,ZMYND11,XYLT2,FUT8,TRIO,CC2D2A,ELN,CDON,CTNNA2,MYO9A,IARS2,HDAC4,ZFYVE26,SLC1A3,PSEN1,CAD,ATRX,HACE1,GNAO1,PLEKHG2,OSGEP,CWF19L1,STX1B,CHRNA4,FGF14,ZNF423,MTFMT,EYA1,ERCC2,TRMT1,MED25,GPI,ERF,LMBR1,RBM28,AP1S1,PLOD3,CEP41,GLI3,PIGL,SC5D,FOXRED1,CEP164,PDHX,PHC1,NPHP3,PCCB,EIF2B4,MFN2,HMGCL,GALE,SLC19A2,CRIPT,HELLS,MRPS14,PMS2,KLHL7,CIT,MED13L,ATP7B,UPF…

## Sheet: S7_RGC-2_turquoise_gProfiler2_015
source	term_name	term_id	adjusted_p_value	negative_log10_of_adjusted_p_value	term_size	query_size	intersection_size	effective_domain_size	intersections
GO:MF	ion binding	GO:0043167	5.33085e-06	5.2732	6266	1084	463	18062	SCYL3,ELAC2,PIK3C2A,MAP4K5,ZMYND11,XYLT2,ZNF839,SNX1,ZCCHC8,UBA6,ZZZ3,TRIO,VCAN,PHLPP2,LSG1,HDAC9,SNX29,ADAMTS6,MAPK9,EIF2AK2,RC3H2,GYG2,MTA3,ZC3H11A,RIOK2,HDAC7,MAP2K4,CYB5R4,MYO9A,DHX29,IARS2,HDAC4,POLR1A,CSNK2A2,ZFYVE26,MARK2,MCM2,FERMT2,CDHR2,ZZEF1,MARK3,TPD52,AMPH,SLC1A3,PGM1,DCT,RAB21,CNOT4,RSBN1,ATP8B1,CYLD,CAD,ATRX,MAST2,NFX1,SNX10,GNAO1,OGFOD1,MAPKAPK5,P2RX7,ZNF302,SPTLC1,ITGA6,ZC3HC1,OS…
GO:MF	protein binding	GO:0005515	0.00111127	2.95418	12602	1084	823	18062	TSPAN6,SCYL3,NFYA,FAM214B,GCFC2,LAMP2,UBE3C,SCMH1,LYPLA2,BTBD7,ERCC1,MAP4K5,CLDN11,COX15,CCDC88C,ZMYND11,PHLDB1,PLEKHB1,ZDHHC6,GCLM,HSF2,IFNGR1,SNX1,TBPL1,ZCCHC8,FUT8,UBA6,ZZZ3,FBXO42,TRIO,VCAN,PHLPP2,FAM214A,DTNBP1,HDAC9,ELN,LETMD1,MAPK9,BCAR1,SIKE1,AKR7A2,ANAPC4,SYNE2,CUL1,EIF2AK2,MTA3,ZC3H11A,RIOK2,HDAC7,APPBP2,CDON,WDR3,TRAM2,SPEN,MAP2K4,PPP2R5A,CTNNA2,MYO9A,PHKA1,EVI5,DHX29,TRO,PDZD4,HDAC4,T…
GO:MF	metal ion binding	GO:0046872	0.00142921	2.8449	4210	1084	316	18062	ELAC2,ZMYND11,XYLT2,ZNF839,ZCCHC8,ZZZ3,VCAN,PHLPP2,HDAC9,ADAMTS6,RC3H2,GYG2,MTA3,ZC3H11A,RIOK2,HDAC7,CYB5R4,MYO9A,HDAC4,POLR1A,ZFYVE26,MARK2,MCM2,CDHR2,ZZEF1,TPD52,SLC1A3,PGM1,DCT,CNOT4,RSBN1,ATP8B1,CYLD,CAD,ATRX,MAST2,NFX1,GNAO1,OGFOD1,ZNF302,ITGA6,ZC3HC1,OSGEP,EFHC1,TIMM9,RPS6KA5,GMPR2,SALL4,ZNF516,ADNP2,ZC3H12B,EEA1,JADE3,ZNF423,NME3,EYA1,ARMC1,UBR5,ERCC2,SF3A2,TRMT1,AKAP8,LIG1,TAX1BP1,PLOD3,Z…
GO:MF	cation binding	GO:0043169	0.00506307	2.29559	4301	1084	318	18062	ELAC2,ZMYND11,XYLT2,ZNF839,ZCCHC8,ZZZ3,VCAN,PHLPP2,HDAC9,ADAMTS6,RC3H2,GYG2,MTA3,ZC3H11A,RIOK2,HDAC7,CYB5R4,MYO9A,HDAC4,POLR1A,ZFYVE26,MARK2,MCM2,CDHR2,ZZEF1,TPD52,SLC1A3,PGM1,DCT,CNOT4,RSBN1,ATP8B1,CYLD,CAD,ATRX,MAST2,NFX1,GNAO1,OGFOD1,ZNF302,ITGA6,ZC3HC1,OSGEP,EFHC1,TIMM9,RPS6KA5,GMPR2,SALL4,CHRNA4,ZNF516,ADNP2,ZC3H12B,EEA1,JADE3,ZNF423,NME3,EYA1,ARMC1,UBR5,ERCC2,SF3A2,TRMT1,AKAP8,LIG1,TAX1BP1,…
GO:MF	heterocyclic compound binding	GO:1901363	0.00679941	2.16753	6279	1084	442	18062	SCYL3,NFYA,GCFC2,ELAC2,PIK3C2A,ERCC1,MAP4K5,HEBP1,COX15,ZMYND11,ZNF839,HSF2,TBPL1,ZCCHC8,UBA6,ZZZ3,TRIO,LSG1,MAPK9,FAM114A2,EIF2AK2,RC3H2,MTA3,ZC3H11A,RIOK2,WDR3,SPEN,MAP2K4,CYB5R4,MYO9A,DHX29,IARS2,HDAC4,POLR1A,CSNK2A2,DAZAP1,MARK2,MCM2,MARK3,THOC1,RAB21,CNOT4,EXD2,ATP8B1,BZW1,NFE2L1,CAD,ATRX,MAST2,NFX1,GNAO1,MAPKAPK5,P2RX7,ZNF302,RCOR1,SPTLC1,PABPC4,BTAF1,CREM,THOC5,POLE2,PSMC1,RPS6KA5,ACIN1,CH…
GO:MF	organic cyclic compound binding	GO:0097159	0.0100919	1.99603	6366	1084	446	18062	SCYL3,NFYA,GCFC2,ELAC2,PIK3C2A,ERCC1,MAP4K5,HEBP1,COX15,ZMYND11,ZNF839,HSF2,TBPL1,ZCCHC8,UBA6,ZZZ3,TRIO,LSG1,MAPK9,FAM114A2,EIF2AK2,RC3H2,MTA3,ZC3H11A,RIOK2,WDR3,SPEN,MAP2K4,CYB5R4,MYO9A,DHX29,IARS2,HDAC4,POLR1A,CSNK2A2,DAZAP1,MARK2,MCM2,MARK3,THOC1,OSBPL6,RAB21,CNOT4,EXD2,ATP8B1,BZW1,NFE2L1,CAD,ATRX,MAST2,NFX1,GNAO1,MAPKAPK5,P2RX7,ZNF302,RCOR1,SPTLC1,PABPC4,BTAF1,CREM,THOC5,POLE2,PSMC1,RPS6KA5,A…
GO:MF	binding	GO:0005488	0.0239344	1.62098	15830	1084	990	18062	TSPAN6,SCYL3,NFYA,FAM214B,GCFC2,LAMP2,ELAC2,UBE3C,SCMH1,LYPLA2,BTBD7,PIK3C2A,ERCC1,MAP4K5,CLDN11,HEBP1,COX15,CCDC88C,ZMYND11,XYLT2,PHLDB1,PLEKHB1,ZNF839,ZDHHC6,GCLM,HSF2,IFNGR1,SNX1,TBPL1,ZCCHC8,FUT8,UBA6,ZZZ3,FBXO42,TRIO,VCAN,PHLPP2,LSG1,FAM214A,DTNBP1,HDAC9,SNX29,ADAMTS6,ELN,LETMD1,MAPK9,BCAR1,SIKE1,AKR7A2,ANAPC4,SYNE2,CUL1,FAM114A2,EIF2AK2,RC3H2,GYG2,MTA3,ZC3H11A,RIOK2,HDAC7,APPBP2,CDON,WDR3,T…
GO:MF	adenyl ribonucleotide binding	GO:0032559	0.0638761	1.19466	1553	1084	128	18062	SCYL3,PIK3C2A,MAP4K5,UBA6,TRIO,MAPK9,EIF2AK2,RIOK2,MAP2K4,MYO9A,DHX29,IARS2,CSNK2A2,MARK2,MCM2,MARK3,ATP8B1,CAD,ATRX,MAST2,MAPKAPK5,P2RX7,BTAF1,PSMC1,RPS6KA5,CHD8,PTK6,KIF3B,DHX35,KATNAL1,NME3,ERCC2,LIG1,DNAH11,PRKAG2,PIP5K1B,RPS6KB1,HIPK3,ASCC3,PDGFRB,ACTR8,PCCB,PFKFB4,PRKAR2A,NEK4,ACTR3,PAPOLG,DNAH6,HMGCL,DNAH7,HELLS,PMS2,CIT,ATP7B,ATP8A1,ABCC4,DDX31,TTBK2,KIF1A,QRSL1,LATS1,MCCC2,LANCL2,MYH11,T…
GO:MF	ATP binding	GO:0005524	0.0648233	1.18827	1496	1084	124	18062	SCYL3,PIK3C2A,MAP4K5,UBA6,TRIO,MAPK9,EIF2AK2,RIOK2,MAP2K4,MYO9A,DHX29,IARS2,CSNK2A2,MARK2,MCM2,MARK3,ATP8B1,CAD,ATRX,MAST2,MAPKAPK5,P2RX7,BTAF1,PSMC1,RPS6KA5,CHD8,PTK6,KIF3B,DHX35,KATNAL1,NME3,ERCC2,LIG1,DNAH11,PRKAG2,PIP5K1B,RPS6KB1,HIPK3,ASCC3,PDGFRB,ACTR8,PCCB,PFKFB4,NEK4,ACTR3,PAPOLG,DNAH6,DNAH7,HELLS,PMS2,CIT,ATP7B,ATP8A1,ABCC4,DDX31,TTBK2,KIF1A,QRSL1,LATS1,MCCC2,LANCL2,MYH11,TAOK3,ABCB10,TT…
GO:MF	adenyl nucleotide binding	GO:0030554	0.0864172	1.0634	1564	1084	128	18062	SCYL3,PIK3C2A,MAP4K5,UBA6,TRIO,MAPK9,EIF2AK2,RIOK2,MAP2K4,MYO9A,DHX29,IARS2,CSNK2A2,MARK2,MCM2,MARK3,ATP8B1,CAD,ATRX,MAST2,MAPKAPK5,P2RX7,BTAF1,PSMC1,RPS6KA5,CHD8,PTK6,KIF3B,DHX35,KATNAL1,NME3,ERCC2,LIG1,DNAH11,PRKAG2,PIP5K1B,RPS6KB1,HIPK3,ASCC3,PDGFRB,ACTR8,PCCB,PFKFB4,PRKAR2A,NEK4,ACTR3,PAPOLG,DNAH6,HMGCL,DNAH7,HELLS,PMS2,CIT,ATP7B,ATP8A1,ABCC4,DDX31,TTBK2,KIF1A,QRSL1,LATS1,MCCC2,LANCL2,MYH11,T…
GO:MF	transcription regulator activity	GO:0140110	0.12866	0.890557	2049	1084	160	18062	NFYA,GCFC2,ZMYND11,HSF2,TBPL1,ZZZ3,HDAC9,RC3H2,MTA3,HDAC7,SPEN,HDAC4,NFE2L1,ATRX,NFX1,ZNF302,RCOR1,LRRFIP2,BTAF1,CREM,SALL4,ZNF516,ADNP2,LPIN2,ZNF423,DBP,MIER2,ERF,POU6F2,GLI3,TLE4,SUPT6H,NFKB1,RFX4,BACH2,BRD8,NR3C1,ID2,ARID3A,WDR77,HDAC1,RLF,MYB,ZNF430,NR4A3,ZNF410,PSPC1,ZNF549,ZSCAN18,MED13L,LRRFIP1,SOX9,ZNF436,KDM5C,IRF3,FOXP2,DNMT1,ZNF331,ZNF236,PER2,ZMYM5,E2F5,BHLHE40,MYCN,KCTD1,EMX1,ZNF670,…
GO:BP	nitrogen compound metabolic process	GO:0006807	4.17199e-10	9.37966	10108	1048	706	17855	SCYL3,NFYA,GCFC2,LAMP2,ELAC2,AASS,UBE3C,SCMH1,LYPLA2,ERCC1,MAP4K5,COX15,CCDC88C,ZMYND11,XYLT2,ZDHHC6,GCLM,HSF2,IFNGR1,SNX1,TBPL1,ZCCHC8,FUT8,UBA6,ZZZ3,TRIO,VCAN,PHLPP2,DTNBP1,HDAC9,ADAMTS6,MAPK9,AKR7A2,ANAPC4,CUL1,EIF2AK2,RC3H2,MTA3,ZC3H11A,RIOK2,HDAC7,ST3GAL6,CDON,WDR3,SPEN,MAP2K4,PPP2R5A,PHKA1,DHX29,RRP15,IARS2,PDZD4,HDAC4,POLR1A,PSME4,SLC44A1,CSNK2A2,DAZAP1,ZFYVE26,MARK2,DERL2,MCM2,MARK3,THOC1…
GO:BP	primary metabolic process	GO:0044238	2.72341e-09	8.56489	10607	1048	730	17855	SCYL3,NFYA,GCFC2,LAMP2,ELAC2,AASS,UBE3C,SCMH1,LYPLA2,PIK3C2A,ERCC1,MAP4K5,CCDC88C,ZMYND11,XYLT2,ZDHHC6,GCLM,HSF2,IFNGR1,SNX1,TBPL1,ZCCHC8,FUT8,UBA6,ZZZ3,TRIO,VCAN,PHLPP2,DTNBP1,HDAC9,ADAMTS6,MAPK9,AKR7A2,ANAPC4,CUL1,EIF2AK2,RC3H2,GYG2,MTA3,ZC3H11A,RIOK2,HDAC7,ST3GAL6,CDON,WDR3,SPEN,MAP2K4,PPP2R5A,PHKA1,DHX29,RRP15,IARS2,PDZD4,HDAC4,POLR1A,PSME4,SLC44A1,CSNK2A2,DAZAP1,ZFYVE26,MARK2,DERL2,MCM2,MARK…
GO:BP	cellular metabolic process	GO:0044237	1.21285e-08	7.91619	10862	1048	741	17855	SCYL3,NFYA,GCFC2,LAMP2,ELAC2,AASS,UBE3C,SCMH1,LYPLA2,PIK3C2A,ERCC1,MAP4K5,COX15,CCDC88C,ZMYND11,XYLT2,ZDHHC6,GCLM,HSF2,IFNGR1,SNX1,TBPL1,ZCCHC8,FUT8,UBA6,ZZZ3,TRIO,VCAN,PHLPP2,DTNBP1,HDAC9,MAPK9,AKR7A2,ANAPC4,CUL1,EIF2AK2,RC3H2,GYG2,MTA3,ZC3H11A,RIOK2,HDAC7,ST3GAL6,CDON,WDR3,SPEN,MAP2K4,CYB5R4,PPP2R5A,PHKA1,DHX29,RRP15,IARS2,PDZD4,HDAC4,TBC1D25,POLR1A,PSME4,SLC44A1,CSNK2A2,DAZAP1,ZFYVE26,MARK2,DE…
GO:BP	cellular macromolecule metabolic process	GO:0044260	6.35904e-08	7.19661	8435	1048	599	17855	SCYL3,NFYA,GCFC2,LAMP2,UBE3C,SCMH1,LYPLA2,ERCC1,MAP4K5,CCDC88C,ZMYND11,XYLT2,ZDHHC6,HSF2,SNX1,TBPL1,FUT8,UBA6,ZZZ3,TRIO,VCAN,PHLPP2,DTNBP1,HDAC9,MAPK9,ANAPC4,CUL1,EIF2AK2,RC3H2,GYG2,MTA3,RIOK2,HDAC7,ST3GAL6,CDON,SPEN,MAP2K4,PPP2R5A,PHKA1,DHX29,IARS2,PDZD4,HDAC4,POLR1A,PSME4,CSNK2A2,ZFYVE26,MARK2,DERL2,MCM2,MARK3,THOC1,CDC14A,PGM1,CNOT4,PSEN1,EXD2,ATP8B1,WDR70,NFE2L1,CYLD,CAD,ATRX,HACE1,MAST2,NFX1…
GO:BP	organic substance metabolic process	GO:0071704	2.84861e-07	6.54537	11095	1048	747	17855	SCYL3,NFYA,GCFC2,LAMP2,ELAC2,AASS,UBE3C,SCMH1,LYPLA2,PIK3C2A,ERCC1,MAP4K5,COX15,CCDC88C,ZMYND11,XYLT2,ZDHHC6,GCLM,HSF2,IFNGR1,SNX1,TBPL1,ZCCHC8,FUT8,UBA6,ZZZ3,TRIO,VCAN,PHLPP2,DTNBP1,HDAC9,ADAMTS6,MAPK9,AKR7A2,ANAPC4,CUL1,EIF2AK2,RC3H2,GYG2,MTA3,ZC3H11A,RIOK2,HDAC7,ST3GAL6,CDON,WDR3,SPEN,MAP2K4,PPP2R5A,PHKA1,DHX29,RRP15,IARS2,PDZD4,HDAC4,POLR1A,PSME4,SLC44A1,CSNK2A2,DAZAP1,ZFYVE26,MARK2,DERL2,MCM…
GO:BP	macromolecule metabolic process	GO:0043170	3.99223e-07	6.39878	9580	1048	661	17855	SCYL3,NFYA,GCFC2,LAMP2,ELAC2,UBE3C,SCMH1,LYPLA2,ERCC1,MAP4K5,CCDC88C,ZMYND11,XYLT2,ZDHHC6,HSF2,IFNGR1,SNX1,TBPL1,ZCCHC8,FUT8,UBA6,ZZZ3,TRIO,VCAN,PHLPP2,DTNBP1,HDAC9,ADAMTS6,MAPK9,ANAPC4,CUL1,EIF2AK2,RC3H2,GYG2,MTA3,ZC3H11A,RIOK2,HDAC7,ST3GAL6,CDON,WDR3,SPEN,MAP2K4,PPP2R5A,PHKA1,DHX29,RRP15,IARS2,PDZD4,HDAC4,POLR1A,PSME4,CSNK2A2,DAZAP1,ZFYVE26,MARK2,DERL2,MCM2,MARK3,THOC1,CDC14A,PGM1,CNOT4,PSEN1,E…
GO:BP	cellular nitrogen compound metabolic process	GO:0034641	5.96723e-07	6.22423	6504	1048	478	17855	NFYA,GCFC2,ELAC2,AASS,SCMH1,ERCC1,COX15,ZMYND11,GCLM,HSF2,IFNGR1,TBPL1,ZCCHC8,FUT8,ZZZ3,HDAC9,MAPK9,EIF2AK2,RC3H2,MTA3,ZC3H11A,RIOK2,HDAC7,CDON,WDR3,SPEN,DHX29,RRP15,IARS2,HDAC4,POLR1A,PSME4,SLC44A1,DAZAP1,ZFYVE26,MCM2,THOC1,PGM1,CNOT4,PSEN1,CPOX,EXD2,ATP8B1,WDR70,NFE2L1,CYLD,CAD,ATRX,NFX1,PPP1R15A,OGFOD1,MAPKAPK5,P2RX7,ZNF302,RCOR1,SPTLC1,PDCD7,PABPC4,ITGA6,OSGEP,GEMIN2,LRRFIP2,CWF19L1,BTAF1,CRE…
GO:BP	metabolic process	GO:0008152	1.81865e-06	5.74025	11663	1048	774	17855	SCYL3,NFYA,GCFC2,LAMP2,ELAC2,AASS,UBE3C,SCMH1,LYPLA2,PIK3C2A,ERCC1,MAP4K5,COX15,CCDC88C,ZMYND11,XYLT2,ZDHHC6,GCLM,HSF2,IFNGR1,SNX1,TBPL1,ZCCHC8,FUT8,UBA6,ZZZ3,TRIO,VCAN,PHLPP2,DTNBP1,HDAC9,ADAMTS6,MAPK9,AKR7A2,ANAPC4,CUL1,EIF2AK2,RC3H2,GYG2,MTA3,ZC3H11A,RIOK2,HDAC7,ST3GAL6,CDON,WDR3,TRAM2,SPEN,MAP2K4,CYB5R4,PPP2R5A,PHKA1,DHX29,RRP15,IARS2,PDZD4,HDAC4,TBC1D25,POLR1A,PSME4,SLC44A1,CSNK2A2,DAZAP1,ZF…
GO:BP	heterocycle metabolic process	GO:0046483	1.70976e-05	4.76706	5925	1048	434	17855	NFYA,GCFC2,ELAC2,AASS,SCMH1,ERCC1,COX15,ZMYND11,HSF2,TBPL1,ZCCHC8,FUT8,ZZZ3,HDAC9,MAPK9,EIF2AK2,RC3H2,MTA3,ZC3H11A,RIOK2,HDAC7,CDON,WDR3,SPEN,RRP15,IARS2,HDAC4,POLR1A,PSME4,DAZAP1,ZFYVE26,MCM2,THOC1,PGM1,CNOT4,PSEN1,CPOX,EXD2,ATP8B1,WDR70,NFE2L1,CYLD,CAD,ATRX,NFX1,MAPKAPK5,P2RX7,ZNF302,RCOR1,PDCD7,PABPC4,ITGA6,OSGEP,GEMIN2,LRRFIP2,CWF19L1,BTAF1,CREM,LRP5L,THOC5,POLE2,PSMC1,RPS6KA5,ACIN1,CHD8,BRMS…
GO:BP	nucleobase-containing compound metabolic process	GO:0006139	1.78298e-05	4.74885	5749	1048	423	17855	NFYA,GCFC2,ELAC2,AASS,SCMH1,ERCC1,ZMYND11,HSF2,TBPL1,ZCCHC8,FUT8,ZZZ3,HDAC9,MAPK9,EIF2AK2,RC3H2,MTA3,ZC3H11A,RIOK2,HDAC7,CDON,WDR3,SPEN,RRP15,IARS2,HDAC4,POLR1A,PSME4,DAZAP1,ZFYVE26,MCM2,THOC1,PGM1,CNOT4,PSEN1,EXD2,ATP8B1,WDR70,NFE2L1,CYLD,CAD,ATRX,NFX1,MAPKAPK5,P2RX7,ZNF302,RCOR1,PDCD7,PABPC4,ITGA6,OSGEP,GEMIN2,LRRFIP2,CWF19L1,BTAF1,CREM,LRP5L,THOC5,POLE2,PSMC1,RPS6KA5,ACIN1,CHD8,BRMS1L,GMPR2,SA…
GO:BP	cellular aromatic compound metabolic process	GO:0006725	2.99576e-05	4.52349	5965	1048	435	17855	NFYA,GCFC2,ELAC2,AASS,SCMH1,ERCC1,COX15,ZMYND11,HSF2,TBPL1,ZCCHC8,FUT8,ZZZ3,HDAC9,MAPK9,AKR7A2,EIF2AK2,RC3H2,MTA3,ZC3H11A,RIOK2,HDAC7,CDON,WDR3,SPEN,RRP15,IARS2,HDAC4,POLR1A,PSME4,DAZAP1,ZFYVE26,MCM2,THOC1,PGM1,DCT,CNOT4,PSEN1,CPOX,EXD2,ATP8B1,WDR70,NFE2L1,CYLD,CAD,ATRX,NFX1,MAPKAPK5,P2RX7,ZNF302,RCOR1,PDCD7,PABPC4,ITGA6,OSGEP,GEMIN2,LRRFIP2,CWF19L1,BTAF1,CREM,LRP5L,THOC5,POLE2,PSMC1,RPS6KA5,ACIN…
GO:BP	organic substance biosynthetic process	GO:1901576	0.000160795	3.79373	6251	1048	448	17855	NFYA,GCFC2,SCMH1,PIK3C2A,COX15,ZMYND11,XYLT2,ZDHHC6,GCLM,HSF2,TBPL1,FUT8,ZZZ3,VCAN,HDAC9,MAPK9,EIF2AK2,RC3H2,GYG2,MTA3,HDAC7,ST3GAL6,CDON,SPEN,MAP2K4,DHX29,IARS2,HDAC4,POLR1A,PSME4,SLC44A1,CSNK2A2,MCM2,THOC1,OSBPL6,SLC1A3,PGM1,DCT,PSEN1,CPOX,ATP8B1,NFE2L1,CYLD,CAD,ATRX,MAST2,NFX1,PPP1R15A,OGFOD1,MAPKAPK5,P2RX7,ZNF302,RCOR1,SPTLC1,PABPC4,ITGA6,LRRFIP2,BTAF1,CREM,SH3GLB1,LRP5L,THOC5,POLE2,PSMC1,RPS…
GO:BP	organic cyclic compound metabolic process	GO:1901360	0.000188755	3.7241	6193	1048	444	17855	NFYA,GCFC2,ELAC2,AASS,SCMH1,ERCC1,COX15,ZMYND11,HSF2,TBPL1,ZCCHC8,FUT8,ZZZ3,HDAC9,MAPK9,AKR7A2,EIF2AK2,RC3H2,MTA3,ZC3H11A,RIOK2,HDAC7,CDON,WDR3,SPEN,RRP15,IARS2,HDAC4,POLR1A,PSME4,DAZAP1,ZFYVE26,MCM2,THOC1,OSBPL6,PGM1,DCT,CNOT4,PSEN1,CPOX,EXD2,ATP8B1,WDR70,NFE2L1,CYLD,CAD,ATRX,NFX1,MAPKAPK5,P2RX7,ZNF302,RCOR1,PDCD7,PABPC4,ITGA6,OSGEP,GEMIN2,LRRFIP2,CWF19L1,BTAF1,CREM,LRP5L,THOC5,POLE2,PSMC1,RPS6K…
GO:BP	nucleic acid metabolic process	GO:0090304	0.000231973	3.63456	5216	1048	383	17855	NFYA,GCFC2,ELAC2,SCMH1,ERCC1,ZMYND11,HSF2,TBPL1,ZCCHC8,ZZZ3,HDAC9,MAPK9,EIF2AK2,RC3H2,MTA3,ZC3H11A,RIOK2,HDAC7,CDON,WDR3,SPEN,RRP15,IARS2,HDAC4,POLR1A,PSME4,DAZAP1,ZFYVE26,MCM2,THOC1,CNOT4,PSEN1,EXD2,ATP8B1,WDR70,NFE2L1,CYLD,ATRX,NFX1,MAPKAPK5,ZNF302,RCOR1,PDCD7,PABPC4,ITGA6,OSGEP,GEMIN2,LRRFIP2,CWF19L1,BTAF1,CREM,LRP5L,THOC5,POLE2,PSMC1,RPS6KA5,ACIN1,CHD8,BRMS1L,SALL4,CHRNA4,DHX35,ZNF516,ADNP2,L…
GO:BP	cellular biosynthetic process	GO:0044249	0.000297322	3.52677	6165	1048	441	17855	NFYA,GCFC2,SCMH1,PIK3C2A,COX15,ZMYND11,XYLT2,ZDHHC6,GCLM,HSF2,TBPL1,FUT8,ZZZ3,VCAN,HDAC9,MAPK9,EIF2AK2,RC3H2,GYG2,MTA3,HDAC7,ST3GAL6,CDON,SPEN,MAP2K4,DHX29,IARS2,HDAC4,POLR1A,PSME4,SLC44A1,CSNK2A2,MCM2,THOC1,OSBPL6,SLC1A3,PGM1,DCT,PSEN1,CPOX,ATP8B1,NFE2L1,CYLD,CAD,ATRX,MAST2,NFX1,PPP1R15A,OGFOD1,MAPKAPK5,P2RX7,ZNF302,RCOR1,SPTLC1,PABPC4,ITGA6,LRRFIP2,BTAF1,CREM,SH3GLB1,LRP5L,THOC5,POLE2,PSMC1,RPS…
GO:BP	cellular macromolecule biosynthetic process	GO:0034645	0.000521537	3.28271	5012	1048	368	17855	NFYA,GCFC2,SCMH1,ZMYND11,XYLT2,ZDHHC6,HSF2,TBPL1,FUT8,ZZZ3,VCAN,HDAC9,MAPK9,EIF2AK2,RC3H2,GYG2,MTA3,HDAC7,ST3GAL6,CDON,SPEN,MAP2K4,DHX29,IARS2,HDAC4,POLR1A,PSME4,MCM2,THOC1,PGM1,PSEN1,ATP8B1,NFE2L1,CYLD,ATRX,NFX1,PPP1R15A,OGFOD1,MAPKAPK5,ZNF302,RCOR1,PABPC4,ITGA6,LRRFIP2,BTAF1,CREM,LRP5L,THOC5,POLE2,PSMC1,RPS6KA5,CHD8,BRMS1L,SALL4,ZNF516,ADNP2,LPIN2,ZNF423,MTFMT,DNAJC17,EYA1,CHRAC1,ERCC2,MED25,LI…
GO:BP	macromolecule biosynthetic process	GO:0009059	0.00057196	3.24263	5160	1048	377	17855	NFYA,GCFC2,SCMH1,ZMYND11,XYLT2,ZDHHC6,HSF2,TBPL1,FUT8,ZZZ3,VCAN,HDAC9,MAPK9,EIF2AK2,RC3H2,GYG2,MTA3,HDAC7,ST3GAL6,CDON,SPEN,MAP2K4,DHX29,IARS2,HDAC4,POLR1A,PSME4,MCM2,THOC1,PGM1,PSEN1,ATP8B1,NFE2L1,CYLD,ATRX,MAST2,NFX1,PPP1R15A,OGFOD1,MAPKAPK5,ZNF302,RCOR1,PABPC4,ITGA6,LRRFIP2,BTAF1,CREM,LRP5L,THOC5,POLE2,PSMC1,RPS6KA5,CHD8,BRMS1L,SALL4,ZNF516,ADNP2,LPIN2,ZNF423,MTFMT,DNAJC17,EYA1,CHRAC1,ERCC2,ME…
GO:BP	biosynthetic process	GO:0009058	0.00096347	3.01616	6352	1048	449	17855	NFYA,GCFC2,SCMH1,PIK3C2A,COX15,ZMYND11,XYLT2,ZDHHC6,GCLM,HSF2,TBPL1,FUT8,ZZZ3,VCAN,HDAC9,MAPK9,EIF2AK2,RC3H2,GYG2,MTA3,HDAC7,ST3GAL6,CDON,TRAM2,SPEN,MAP2K4,DHX29,IARS2,HDAC4,POLR1A,PSME4,SLC44A1,CSNK2A2,MCM2,THOC1,OSBPL6,SLC1A3,PGM1,DCT,PSEN1,CPOX,ATP8B1,NFE2L1,CYLD,CAD,ATRX,MAST2,NFX1,PPP1R15A,OGFOD1,MAPKAPK5,P2RX7,ZNF302,RCOR1,SPTLC1,PABPC4,ITGA6,LRRFIP2,BTAF1,CREM,SH3GLB1,LRP5L,THOC5,POLE2,PSM…
GO:BP	RNA metabolic process	GO:0016070	0.00270184	2.56834	4720	1048	345	17855	NFYA,GCFC2,ELAC2,SCMH1,ZMYND11,HSF2,TBPL1,ZCCHC8,ZZZ3,HDAC9,MAPK9,EIF2AK2,RC3H2,MTA3,ZC3H11A,RIOK2,HDAC7,CDON,WDR3,SPEN,RRP15,IARS2,HDAC4,POLR1A,PSME4,DAZAP1,THOC1,CNOT4,PSEN1,ATP8B1,NFE2L1,CYLD,ATRX,NFX1,ZNF302,RCOR1,PDCD7,PABPC4,ITGA6,OSGEP,GEMIN2,LRRFIP2,CWF19L1,BTAF1,CREM,LRP5L,THOC5,PSMC1,RPS6KA5,ACIN1,CHD8,BRMS1L,SALL4,DHX35,ZNF516,ADNP2,LPIN2,ZNF423,MTFMT,DNAJC17,EYA1,CHRAC1,ERCC2,SF3A2,TR…
GO:BP	gene expression	GO:0010467	0.00292281	2.5342	5656	1048	403	17855	NFYA,GCFC2,ELAC2,SCMH1,ZMYND11,HSF2,IFNGR1,TBPL1,ZCCHC8,FUT8,ZZZ3,DTNBP1,HDAC9,MAPK9,EIF2AK2,RC3H2,MTA3,ZC3H11A,RIOK2,HDAC7,CDON,WDR3,SPEN,DHX29,RRP15,IARS2,HDAC4,POLR1A,PSME4,DAZAP1,THOC1,CNOT4,PSEN1,ATP8B1,NFE2L1,CYLD,ATRX,NFX1,PPP1R15A,OGFOD1,MAPKAPK5,P2RX7,ZNF302,RCOR1,PDCD7,DNAJB11,PABPC4,ITGA6,OSGEP,GEMIN2,LRRFIP2,CWF19L1,BTAF1,CREM,STX1B,LRP5L,THOC5,PSMC1,RPS6KA5,ACIN1,CHD8,BRMS1L,SALL4,DH…
GO:BP	regulation of macromolecule biosynthetic process	GO:0010556	0.0140453	1.85247	4163	1048	305	17855	NFYA,GCFC2,SCMH1,ZMYND11,HSF2,TBPL1,ZZZ3,HDAC9,MAPK9,EIF2AK2,RC3H2,MTA3,HDAC7,CDON,SPEN,MAP2K4,DHX29,HDAC4,PSME4,THOC1,PSEN1,ATP8B1,NFE2L1,CYLD,ATRX,MAST2,NFX1,PPP1R15A,OGFOD1,MAPKAPK5,ZNF302,RCOR1,ITGA6,LRRFIP2,BTAF1,CREM,LRP5L,THOC5,PSMC1,RPS6KA5,CHD8,BRMS1L,SALL4,ZNF516,ADNP2,LPIN2,ZNF423,DNAJC17,EYA1,CHRAC1,ERCC2,MED25,DBP,MIER2,ERF,TAX1BP1,EIF3B,ZNF862,POU6F2,GLI3,TLE4,ZMIZ1,RPS6KB1,SUPT6H,N…
GO:BP	regulation of cellular macromolecule biosynthetic process	GO:2000112	0.0162778	1.7884	4028	1048	296	17855	NFYA,GCFC2,SCMH1,ZMYND11,HSF2,TBPL1,ZZZ3,HDAC9,MAPK9,EIF2AK2,RC3H2,MTA3,HDAC7,CDON,SPEN,MAP2K4,DHX29,HDAC4,PSME4,THOC1,PSEN1,ATP8B1,NFE2L1,CYLD,ATRX,NFX1,PPP1R15A,OGFOD1,MAPKAPK5,ZNF302,RCOR1,ITGA6,LRRFIP2,BTAF1,CREM,LRP5L,THOC5,PSMC1,RPS6KA5,CHD8,BRMS1L,SALL4,ZNF516,ADNP2,LPIN2,ZNF423,DNAJC17,EYA1,CHRAC1,ERCC2,MED25,DBP,MIER2,ERF,TAX1BP1,EIF3B,ZNF862,POU6F2,GLI3,TLE4,ZMIZ1,RPS6KB1,SUPT6H,NFKB1,C…
GO:BP	presynaptic membrane assembly	GO:0097105	0.0202981	1.69254	10	1048	6	17855	LRP4,NLGN4X,PTPRD,NLGN4Y,IL1RAPL1,NLGN2
GO:BP	cellular nitrogen compound biosynthetic process	GO:0044271	0.0409335	1.38792	4999	1048	354	17855	NFYA,GCFC2,SCMH1,COX15,ZMYND11,GCLM,HSF2,TBPL1,ZZZ3,HDAC9,MAPK9,EIF2AK2,RC3H2,MTA3,HDAC7,CDON,SPEN,DHX29,IARS2,HDAC4,POLR1A,PSME4,THOC1,PSEN1,CPOX,ATP8B1,NFE2L1,CYLD,CAD,ATRX,NFX1,PPP1R15A,OGFOD1,MAPKAPK5,P2RX7,ZNF302,RCOR1,SPTLC1,PABPC4,ITGA6,LRRFIP2,BTAF1,CREM,LRP5L,THOC5,POLE2,PSMC1,RPS6KA5,CHD8,BRMS1L,GMPR2,SALL4,ZNF516,ADNP2,LPIN2,ZNF423,NME3,MTFMT,DNAJC17,EYA1,CHRAC1,ERCC2,MED25,LIG1,DBP,MI…
GO:BP	macromolecule modification	GO:0043412	0.0559101	1.25251	4422	1048	317	17855	SCYL3,UBE3C,LYPLA2,MAP4K5,CCDC88C,ZMYND11,ZDHHC6,FUT8,UBA6,TRIO,VCAN,PHLPP2,DTNBP1,HDAC9,MAPK9,ANAPC4,CUL1,EIF2AK2,RC3H2,MTA3,RIOK2,HDAC7,ST3GAL6,CDON,MAP2K4,PPP2R5A,PHKA1,PDZD4,HDAC4,PSME4,CSNK2A2,MARK2,DERL2,MARK3,CDC14A,CNOT4,PSEN1,WDR70,NFE2L1,CYLD,CAD,ATRX,HACE1,MAST2,NFX1,PPP1R15A,OGFOD1,PTPN4,MAPKAPK5,P2RX7,RCOR1,ZC3HC1,OSGEP,PSMC1,RPS6KA5,BRMS1L,TRPC4AP,PTK6,JADE3,N4BP1,MTFMT,EYA1,UBR5,ER…
GO:BP	carbohydrate catabolic process	GO:0016052	0.0593095	1.22688	202	1048	28	17855	FUT8,PHKA1,HDAC4,PGM1,PSEN1,P2RX7,PYGB,GPI,PRKAG2,PFKFB4,GPD2,GALE,ENOSF1,NUP54,SORD,APP,PFKM,PHKG2,ADPGK,CRYL1,STAT3,PGM2,INSR,GAA,BPGM,ENTPD5,POM121,NEU1
GO:BP	RNA processing	GO:0006396	0.0704656	1.15202	925	1048	85	17855	GCFC2,ELAC2,ZCCHC8,ZC3H11A,RIOK2,WDR3,RRP15,DAZAP1,THOC1,PDCD7,PABPC4,OSGEP,GEMIN2,CWF19L1,THOC5,ACIN1,DHX35,MTFMT,ERCC2,SF3A2,TRMT1,RBM28,UTP6,LUC7L3,SUPT6H,NOP2,KHDRBS2,PPWD1,PAPOLG,NOL10,WDR77,ZNHIT6,HEATR1,WBP4,TRMT13,ZC3H13,METTL8,AGO2,APOBEC2,UPF3B,RNF113A,AGO3,CPSF3L,TMTC1,THUMPD3,MYCN,PUM1,SYNCRIP,RIPK1,ALKBH8,RBM26,APP,RRNAD1,SF3B4,DUSP11,METTL14,CELF1,BICD1,SRSF2,SNRNP25,ZNF326,TFB2M,RP…
GO:BP	macromolecule catabolic process	GO:0009057	0.0723855	1.14035	1418	1048	120	17855	LAMP2,UBE3C,LYPLA2,SNX1,UBA6,VCAN,MAPK9,ANAPC4,CUL1,PHKA1,PSME4,CSNK2A2,DERL2,PGM1,CNOT4,PSEN1,NFE2L1,CYLD,HACE1,OVGP1,P2RX7,PABPC4,SH3GLB1,PSMC1,TRPC4AP,PYGB,N4BP1,BNIP3L,USP42,OGN,RIC1,UBE4A,CD81,EPM2A,USP34,PDCL3,BIRC6,EDEM3,ETF1,RNF11,USP45,AGO2,UPF3B,SOX9,AGO3,OMD,LDLR,NCAN,LATS1,PPT1,SCO1,CTIF,EDEM1,PUM1,UBAC2,TMEM2,USP30,SYNCRIP,GNS,RC3H1,DNAJB2,ABHD17C,RIPK1,FGF2,USP3,ARRB2,SERBP1,USP21,C…
GO:BP	presynaptic membrane organization	GO:0097090	0.080638	1.09346	12	1048	6	17855	LRP4,NLGN4X,PTPRD,NLGN4Y,IL1RAPL1,NLGN2
GO:BP	organonitrogen compound biosynthetic process	GO:1901566	0.0975867	1.01061	1881	1048	151	17855	COX15,XYLT2,ZDHHC6,GCLM,TBPL1,FUT8,VCAN,EIF2AK2,ST3GAL6,DHX29,IARS2,SLC44A1,CSNK2A2,SLC1A3,PSEN1,CPOX,NFE2L1,CAD,PPP1R15A,OGFOD1,MAPKAPK5,P2RX7,SPTLC1,PABPC4,GMPR2,LPIN2,NME3,MTFMT,EIF3B,PLOD3,PRKAG2,OGN,RPS6KB1,PIGL,NFKB1,PDHX,SLC11A2,CHPT1,B3GAT2,NUDT12,MRPS27,ST8SIA4,PDGFRB,CPEB4,EIF1B,EIF2B4,EDEM3,MRPS15,MRPS14,ETF1,B4GALT4,ACO1,AGO2,SLC35B3,UPF3B,AGO3,OMD,ORMDL1,NCAN,QRSL1,PPT1,PER2,EIF5A,DP…
GO:BP	regulation of cellular biosynthetic process	GO:0031326	0.116324	0.934331	4301	1048	307	17855	NFYA,GCFC2,SCMH1,ZMYND11,HSF2,TBPL1,ZZZ3,HDAC9,MAPK9,EIF2AK2,RC3H2,MTA3,HDAC7,CDON,SPEN,MAP2K4,DHX29,HDAC4,PSME4,THOC1,PSEN1,ATP8B1,NFE2L1,CYLD,ATRX,MAST2,NFX1,PPP1R15A,OGFOD1,MAPKAPK5,ZNF302,RCOR1,ITGA6,LRRFIP2,BTAF1,CREM,LRP5L,THOC5,PSMC1,RPS6KA5,CHD8,BRMS1L,SALL4,ZNF516,ADNP2,LPIN2,ZNF423,DNAJC17,EYA1,CHRAC1,ERCC2,MED25,DBP,MIER2,ERF,TAX1BP1,EIF3B,ZNF862,POU6F2,GLI3,PRKAG2,TLE4,ZMIZ1,RPS6KB1,S…
GO:CC	intracellular part	GO:0044424	6.37355e-23	22.1956	14513	1086	967	18824	SCYL3,NFYA,FAM214B,GCFC2,LAMP2,ELAC2,AASS,UBE3C,SCMH1,LYPLA2,BTBD7,PIK3C2A,ERCC1,MAP4K5,HEBP1,COX15,CCDC88C,ZMYND11,XYLT2,GLT8D1,PHLDB1,PLEKHB1,ZDHHC6,GCLM,HSF2,SNX1,TBPL1,ZCCHC8,FUT8,UBA6,ZZZ3,TRIO,VCAN,PHLPP2,LSG1,DTNBP1,HDAC9,CC2D2A,LETMD1,MAPK9,BCAR1,SIKE1,AKR7A2,ANAPC4,SYNE2,CUL1,EIF2AK2,RC3H2,GYG2,MTA3,ZC3H11A,RIOK2,HDAC7,APPBP2,ST3GAL6,WDR3,TRAM2,SPEN,MAP2K4,CYB5R4,PPP2R5A,CTNNA2,MYO9A,PHK…
GO:CC	intracellular	GO:0005622	1.42148e-22	21.8473	14555	1086	968	18824	SCYL3,NFYA,FAM214B,GCFC2,LAMP2,ELAC2,AASS,UBE3C,SCMH1,LYPLA2,BTBD7,PIK3C2A,ERCC1,MAP4K5,HEBP1,COX15,CCDC88C,ZMYND11,XYLT2,GLT8D1,PHLDB1,PLEKHB1,ZDHHC6,GCLM,HSF2,SNX1,TBPL1,ZCCHC8,FUT8,UBA6,ZZZ3,TRIO,VCAN,PHLPP2,LSG1,DTNBP1,HDAC9,CC2D2A,LETMD1,MAPK9,BCAR1,SIKE1,AKR7A2,ANAPC4,SYNE2,CUL1,EIF2AK2,RC3H2,GYG2,MTA3,ZC3H11A,RIOK2,HDAC7,APPBP2,ST3GAL6,WDR3,TRAM2,SPEN,MAP2K4,CYB5R4,PPP2R5A,CTNNA2,MYO9A,PHK…
GO:CC	intracellular membrane-bounded organelle	GO:0043231	5.78757e-19	18.2375	10982	1086	780	18824	SCYL3,NFYA,FAM214B,GCFC2,LAMP2,ELAC2,AASS,UBE3C,SCMH1,LYPLA2,BTBD7,PIK3C2A,ERCC1,COX15,ZMYND11,XYLT2,GLT8D1,ZDHHC6,HSF2,SNX1,TBPL1,ZCCHC8,FUT8,ZZZ3,VCAN,PHLPP2,LSG1,DTNBP1,HDAC9,LETMD1,MAPK9,AKR7A2,ANAPC4,SYNE2,CUL1,EIF2AK2,RC3H2,MTA3,ZC3H11A,RIOK2,HDAC7,APPBP2,ST3GAL6,WDR3,TRAM2,SPEN,MAP2K4,CYB5R4,PPP2R5A,CTNNA2,EVI5,IARS2,HDAC4,TBC1D25,POLR1A,PSME4,SLC44A1,CSNK2A2,DAZAP1,ZFYVE26,MARK2,DERL2,MCM…
GO:CC	intracellular organelle	GO:0043229	2.1494e-17	16.6677	12760	1086	867	18824	SCYL3,NFYA,FAM214B,GCFC2,LAMP2,ELAC2,AASS,UBE3C,SCMH1,LYPLA2,BTBD7,PIK3C2A,ERCC1,COX15,CCDC88C,ZMYND11,XYLT2,GLT8D1,ZDHHC6,HSF2,SNX1,TBPL1,ZCCHC8,FUT8,ZZZ3,VCAN,PHLPP2,LSG1,DTNBP1,HDAC9,CC2D2A,LETMD1,MAPK9,BCAR1,AKR7A2,ANAPC4,SYNE2,CUL1,EIF2AK2,RC3H2,MTA3,ZC3H11A,RIOK2,HDAC7,APPBP2,ST3GAL6,WDR3,TRAM2,SPEN,MAP2K4,CYB5R4,PPP2R5A,CTNNA2,MYO9A,EVI5,IARS2,HDAC4,TBC1D25,POLR1A,PSME4,SLC44A1,CSNK2A2,WDR…
GO:CC	organelle	GO:0043226	2.94017e-17	16.5316	13595	1086	908	18824	TSPAN6,SCYL3,NFYA,FAM214B,GCFC2,LAMP2,ELAC2,AASS,UBE3C,SCMH1,LYPLA2,BTBD7,PIK3C2A,ERCC1,HEBP1,COX15,CCDC88C,ZMYND11,XYLT2,GLT8D1,ZDHHC6,HSF2,SNX1,TBPL1,ZCCHC8,FUT8,ZZZ3,VCAN,PHLPP2,LSG1,DTNBP1,HDAC9,CC2D2A,LETMD1,MAPK9,BCAR1,AKR7A2,ANAPC4,SYNE2,CUL1,EIF2AK2,RC3H2,MTA3,ZC3H11A,RIOK2,HDAC7,APPBP2,ST3GAL6,WDR3,TRAM2,SPEN,MAP2K4,CYB5R4,PPP2R5A,CTNNA2,MYO9A,EVI5,IARS2,HDAC4,TBC1D25,POLR1A,PSME4,SLC44A…
GO:CC	membrane-bounded organelle	GO:0043227	3.72527e-16	15.4288	12473	1086	848	18824	TSPAN6,SCYL3,NFYA,FAM214B,GCFC2,LAMP2,ELAC2,AASS,UBE3C,SCMH1,LYPLA2,BTBD7,PIK3C2A,ERCC1,HEBP1,COX15,ZMYND11,XYLT2,GLT8D1,ZDHHC6,HSF2,SNX1,TBPL1,ZCCHC8,FUT8,ZZZ3,VCAN,PHLPP2,LSG1,DTNBP1,HDAC9,LETMD1,MAPK9,AKR7A2,ANAPC4,SYNE2,CUL1,EIF2AK2,RC3H2,MTA3,ZC3H11A,RIOK2,HDAC7,APPBP2,ST3GAL6,WDR3,TRAM2,SPEN,MAP2K4,CYB5R4,PPP2R5A,CTNNA2,EVI5,IARS2,HDAC4,TBC1D25,POLR1A,PSME4,SLC44A1,CSNK2A2,WDR1,DAZAP1,ZFYVE…
GO:CC	cell part	GO:0044464	1.09605e-11	10.9602	16954	1086	1043	18824	TSPAN6,SCYL3,NFYA,FAM214B,GCFC2,LAMP2,ELAC2,AASS,UBE3C,SCMH1,LYPLA2,BTBD7,PIK3C2A,ERCC1,MAP4K5,CLDN11,HEBP1,COX15,CCDC88C,ZMYND11,XYLT2,GLT8D1,PHLDB1,PLEKHB1,ZDHHC6,GCLM,HSF2,IFNGR1,SNX1,TBPL1,ZCCHC8,FUT8,UBA6,ZZZ3,TRIO,VCAN,PHLPP2,LSG1,DTNBP1,HDAC9,CC2D2A,LETMD1,MAPK9,BCAR1,SIKE1,AKR7A2,ANAPC4,SYNE2,CUL1,EIF2AK2,RC3H2,GYG2,MTA3,ZC3H11A,RIOK2,HDAC7,APPBP2,ST3GAL6,CDON,WDR3,TRAM2,SPEN,MAP2K4,CYB5R…
GO:CC	nucleus	GO:0005634	3.04175e-11	10.5169	7404	1086	544	18824	NFYA,FAM214B,GCFC2,ELAC2,UBE3C,SCMH1,BTBD7,PIK3C2A,ERCC1,COX15,ZMYND11,HSF2,TBPL1,ZCCHC8,ZZZ3,PHLPP2,LSG1,DTNBP1,HDAC9,LETMD1,MAPK9,ANAPC4,SYNE2,CUL1,EIF2AK2,MTA3,ZC3H11A,RIOK2,HDAC7,APPBP2,WDR3,SPEN,MAP2K4,PPP2R5A,CTNNA2,EVI5,HDAC4,POLR1A,PSME4,SLC44A1,CSNK2A2,DAZAP1,MARK2,MCM2,FERMT2,PPP1R12B,THOC1,OSBPL6,CDC14A,CNOT4,PSEN1,RSBN1,EXD2,WDR70,NFE2L1,CAD,ATRX,HACE1,NFX1,SNX10,OGFOD1,PTPN4,MAPKAPK5…
GO:CC	cell	GO:0005623	1.60034e-10	9.79579	17021	1086	1043	18824	TSPAN6,SCYL3,NFYA,FAM214B,GCFC2,LAMP2,ELAC2,AASS,UBE3C,SCMH1,LYPLA2,BTBD7,PIK3C2A,ERCC1,MAP4K5,CLDN11,HEBP1,COX15,CCDC88C,ZMYND11,XYLT2,GLT8D1,PHLDB1,PLEKHB1,ZDHHC6,GCLM,HSF2,IFNGR1,SNX1,TBPL1,ZCCHC8,FUT8,UBA6,ZZZ3,TRIO,VCAN,PHLPP2,LSG1,DTNBP1,HDAC9,CC2D2A,LETMD1,MAPK9,BCAR1,SIKE1,AKR7A2,ANAPC4,SYNE2,CUL1,EIF2AK2,RC3H2,GYG2,MTA3,ZC3H11A,RIOK2,HDAC7,APPBP2,ST3GAL6,CDON,WDR3,TRAM2,SPEN,MAP2K4,CYB5R…
GO:CC	organelle part	GO:0044422	4.94808e-09	8.30556	9630	1086	662	18824	NFYA,GCFC2,LAMP2,ELAC2,AASS,SCMH1,LYPLA2,ERCC1,COX15,CCDC88C,ZMYND11,XYLT2,ZDHHC6,HSF2,SNX1,TBPL1,ZCCHC8,FUT8,ZZZ3,VCAN,PHLPP2,LSG1,DTNBP1,HDAC9,CC2D2A,LETMD1,MAPK9,ANAPC4,SYNE2,CUL1,MTA3,ZC3H11A,RIOK2,HDAC7,APPBP2,ST3GAL6,WDR3,SPEN,CYB5R4,PPP2R5A,CTNNA2,MYO9A,EVI5,IARS2,HDAC4,POLR1A,PSME4,SLC44A1,CSNK2A2,WDR1,DAZAP1,ZFYVE26,MARK2,DERL2,MCM2,FERMT2,PPP1R12B,AMPH,NEBL,THOC1,OSBPL6,CDC14A,PGM1,DCT,…
GO:CC	intracellular organelle part	GO:0044446	9.68218e-09	8.01403	9324	1086	643	18824	NFYA,GCFC2,LAMP2,ELAC2,AASS,SCMH1,LYPLA2,ERCC1,COX15,CCDC88C,ZMYND11,XYLT2,ZDHHC6,HSF2,SNX1,TBPL1,ZCCHC8,FUT8,ZZZ3,VCAN,LSG1,DTNBP1,HDAC9,LETMD1,MAPK9,ANAPC4,SYNE2,CUL1,MTA3,ZC3H11A,RIOK2,HDAC7,APPBP2,ST3GAL6,WDR3,SPEN,CYB5R4,PPP2R5A,MYO9A,EVI5,IARS2,HDAC4,POLR1A,PSME4,SLC44A1,CSNK2A2,WDR1,DAZAP1,ZFYVE26,MARK2,DERL2,MCM2,FERMT2,PPP1R12B,AMPH,NEBL,THOC1,OSBPL6,CDC14A,PGM1,DCT,RAB21,PSEN1,CPOX,WDR7…
GO:CC	nuclear part	GO:0044428	9.58369e-08	7.01847	4526	1086	349	18824	NFYA,GCFC2,ELAC2,SCMH1,ERCC1,ZMYND11,HSF2,TBPL1,ZCCHC8,ZZZ3,LSG1,HDAC9,LETMD1,MAPK9,ANAPC4,SYNE2,CUL1,MTA3,ZC3H11A,RIOK2,HDAC7,WDR3,SPEN,HDAC4,POLR1A,PSME4,SLC44A1,CSNK2A2,DAZAP1,MARK2,MCM2,FERMT2,PPP1R12B,THOC1,OSBPL6,CDC14A,PSEN1,CAD,ATRX,HACE1,NFX1,PTPN4,MAPKAPK5,P2RX7,RCOR1,NUDC,PDCD7,ZC3HC1,OSGEP,GEMIN2,CWF19L1,BTAF1,THOC5,POLE2,PSMC1,RPS6KA5,ACIN1,CHD8,BRMS1L,SALL4,PTK6,DHX35,JADE3,N4BP1,ZN…
GO:CC	nuclear lumen	GO:0031981	1.218e-07	6.91435	4143	1086	324	18824	NFYA,GCFC2,ELAC2,SCMH1,ERCC1,ZMYND11,HSF2,TBPL1,ZCCHC8,ZZZ3,LSG1,HDAC9,LETMD1,MAPK9,ANAPC4,SYNE2,CUL1,MTA3,ZC3H11A,RIOK2,HDAC7,WDR3,SPEN,HDAC4,POLR1A,PSME4,SLC44A1,CSNK2A2,DAZAP1,MARK2,MCM2,FERMT2,PPP1R12B,THOC1,CDC14A,CAD,ATRX,HACE1,NFX1,PTPN4,MAPKAPK5,RCOR1,NUDC,PDCD7,OSGEP,GEMIN2,BTAF1,THOC5,POLE2,PSMC1,RPS6KA5,ACIN1,CHD8,BRMS1L,SALL4,PTK6,JADE3,N4BP1,ZNF423,KNOP1,EYA1,CHRAC1,UBR5,BNIP3L,ERCC2…
GO:CC	intracellular organelle lumen	GO:0070013	3.29922e-07	6.48159	5289	1086	394	18824	NFYA,GCFC2,LAMP2,ELAC2,AASS,SCMH1,ERCC1,ZMYND11,HSF2,TBPL1,ZCCHC8,ZZZ3,VCAN,LSG1,HDAC9,LETMD1,MAPK9,ANAPC4,SYNE2,CUL1,MTA3,ZC3H11A,RIOK2,HDAC7,WDR3,SPEN,IARS2,HDAC4,POLR1A,PSME4,SLC44A1,CSNK2A2,DAZAP1,MARK2,MCM2,FERMT2,PPP1R12B,THOC1,CDC14A,PGM1,CPOX,CAD,ATRX,HACE1,NFX1,PTPN4,MAPKAPK5,RCOR1,NUDC,PDCD7,DNAJB11,OSGEP,GEMIN2,BTAF1,THOC5,POLE2,TIMM9,PSMC1,RPS6KA5,ACIN1,CHD8,BRMS1L,PYGB,SALL4,PTK6,JAD…
GO:CC	membrane-enclosed lumen	GO:0031974	3.29922e-07	6.48159	5289	1086	394	18824	NFYA,GCFC2,LAMP2,ELAC2,AASS,SCMH1,ERCC1,ZMYND11,HSF2,TBPL1,ZCCHC8,ZZZ3,VCAN,LSG1,HDAC9,LETMD1,MAPK9,ANAPC4,SYNE2,CUL1,MTA3,ZC3H11A,RIOK2,HDAC7,WDR3,SPEN,IARS2,HDAC4,POLR1A,PSME4,SLC44A1,CSNK2A2,DAZAP1,MARK2,MCM2,FERMT2,PPP1R12B,THOC1,CDC14A,PGM1,CPOX,CAD,ATRX,HACE1,NFX1,PTPN4,MAPKAPK5,RCOR1,NUDC,PDCD7,DNAJB11,OSGEP,GEMIN2,BTAF1,THOC5,POLE2,TIMM9,PSMC1,RPS6KA5,ACIN1,CHD8,BRMS1L,PYGB,SALL4,PTK6,JAD…
GO:CC	organelle lumen	GO:0043233	3.29922e-07	6.48159	5289	1086	394	18824	NFYA,GCFC2,LAMP2,ELAC2,AASS,SCMH1,ERCC1,ZMYND11,HSF2,TBPL1,ZCCHC8,ZZZ3,VCAN,LSG1,HDAC9,LETMD1,MAPK9,ANAPC4,SYNE2,CUL1,MTA3,ZC3H11A,RIOK2,HDAC7,WDR3,SPEN,IARS2,HDAC4,POLR1A,PSME4,SLC44A1,CSNK2A2,DAZAP1,MARK2,MCM2,FERMT2,PPP1R12B,THOC1,CDC14A,PGM1,CPOX,CAD,ATRX,HACE1,NFX1,PTPN4,MAPKAPK5,RCOR1,NUDC,PDCD7,DNAJB11,OSGEP,GEMIN2,BTAF1,THOC5,POLE2,TIMM9,PSMC1,RPS6KA5,ACIN1,CHD8,BRMS1L,PYGB,SALL4,PTK6,JAD…
GO:CC	nucleoplasm	GO:0005654	1.18566e-06	5.92604	3526	1086	279	18824	NFYA,GCFC2,ELAC2,SCMH1,ERCC1,ZMYND11,HSF2,TBPL1,ZCCHC8,ZZZ3,LSG1,HDAC9,LETMD1,MAPK9,ANAPC4,SYNE2,CUL1,MTA3,ZC3H11A,RIOK2,HDAC7,WDR3,SPEN,HDAC4,POLR1A,PSME4,SLC44A1,CSNK2A2,DAZAP1,MARK2,MCM2,FERMT2,PPP1R12B,THOC1,CDC14A,CAD,ATRX,HACE1,PTPN4,MAPKAPK5,RCOR1,NUDC,PDCD7,OSGEP,GEMIN2,BTAF1,THOC5,POLE2,PSMC1,RPS6KA5,ACIN1,CHD8,BRMS1L,SALL4,PTK6,JADE3,N4BP1,ZNF423,EYA1,UBR5,BNIP3L,ERCC2,SF3A2,TRMT1,MED25…
GO:CC	cytoplasmic part	GO:0044444	1.0514e-05	4.97823	9728	1086	648	18824	SCYL3,GCFC2,LAMP2,ELAC2,AASS,LYPLA2,PIK3C2A,ERCC1,COX15,XYLT2,GLT8D1,PHLDB1,ZDHHC6,GCLM,SNX1,FUT8,UBA6,TRIO,VCAN,PHLPP2,LSG1,DTNBP1,CC2D2A,LETMD1,MAPK9,BCAR1,SIKE1,AKR7A2,ANAPC4,SYNE2,CUL1,EIF2AK2,RC3H2,GYG2,RIOK2,HDAC7,APPBP2,ST3GAL6,TRAM2,MAP2K4,CYB5R4,PPP2R5A,CTNNA2,MYO9A,PHKA1,EVI5,DHX29,IARS2,PDZD4,HDAC4,TBC1D25,PSME4,SLC44A1,CSNK2A2,WDR1,DAZAP1,ZFYVE26,MARK2,DERL2,FERMT2,MARK3,TPD52,PPP1R12…
GO:CC	cytoplasm	GO:0005737	4.75161e-05	4.32316	11588	1086	748	18824	SCYL3,GCFC2,LAMP2,ELAC2,AASS,LYPLA2,PIK3C2A,ERCC1,MAP4K5,HEBP1,COX15,CCDC88C,XYLT2,GLT8D1,PHLDB1,PLEKHB1,ZDHHC6,GCLM,HSF2,SNX1,TBPL1,FUT8,UBA6,TRIO,VCAN,PHLPP2,LSG1,DTNBP1,HDAC9,CC2D2A,LETMD1,MAPK9,BCAR1,SIKE1,AKR7A2,ANAPC4,SYNE2,CUL1,EIF2AK2,RC3H2,GYG2,MTA3,RIOK2,HDAC7,APPBP2,ST3GAL6,TRAM2,MAP2K4,CYB5R4,PPP2R5A,CTNNA2,MYO9A,PHKA1,EVI5,DHX29,IARS2,PDZD4,HDAC4,TBC1D25,PSME4,SLC44A1,CSNK2A2,WDR1,DA…
GO:CC	cytosol	GO:0005829	0.000180929	3.74249	5091	1086	365	18824	GCFC2,LYPLA2,PIK3C2A,ERCC1,GCLM,SNX1,FUT8,UBA6,TRIO,PHLPP2,LSG1,DTNBP1,CC2D2A,MAPK9,BCAR1,SIKE1,AKR7A2,ANAPC4,CUL1,EIF2AK2,GYG2,RIOK2,HDAC7,MAP2K4,PPP2R5A,CTNNA2,MYO9A,PHKA1,EVI5,IARS2,HDAC4,PSME4,CSNK2A2,WDR1,DAZAP1,FERMT2,MARK3,PPP1R12B,AMPH,THOC1,OSBPL6,CDC14A,PGM1,DCT,RAB21,CNOT4,CPOX,NFE2L1,CYLD,CAD,OVGP1,NFX1,PPP1R15A,OGFOD1,PTPN4,MAPKAPK5,NUDC,PABPC4,PLEKHG2,GEMIN2,SH3GLB1,STX1B,HPS4,PSMC1…
GO:CC	nucleoplasm part	GO:0044451	0.00126082	2.89935	1115	1086	101	18824	ERCC1,TBPL1,ZCCHC8,ZZZ3,LSG1,HDAC9,MTA3,HDAC7,HDAC4,PSME4,THOC1,CDC14A,ATRX,HACE1,OSGEP,GEMIN2,POLE2,ACIN1,CHD8,BRMS1L,PTK6,JADE3,N4BP1,EYA1,BNIP3L,ERCC2,SF3A2,MED25,GLI3,ZMIZ1,LUC7L3,SUPT6H,HIPK3,ASCC3,BRD8,NR3C1,PPWD1,KANSL3,PAPOLG,HDAC1,ELL2,WBP4,PSPC1,MED13L,ZC3H13,XPO5,RNF113A,KDM5C,KDM4B,ICE2,BHLHE40,PUM1,TPP2,HAVCR2,SAP130,ALKBH8,BMP2K,PIP5K1A,DUSP11,SCN1A,EAF2,KDM6A,MED22,NPAT,TRIP12,NCAM…
GO:CC	trans-Golgi network	GO:0005802	0.00547714	2.26145	236	1086	31	18824	RAB21,ARFRP1,PLEKHA8,AP1S1,PLOD3,RIC1,OSBP,BIRC6,CCDC91,ATP7B,ATP8A1,LGR6,GCC2,GOLGA1,ADAM10,MARCH9,APP,GOLPH3L,CLVS2,USP6NL,BICD1,TGOLN2,ARL5B,ATP9B,STX8,FAM91A1,CHID1,AP1S2,IGF2R,ATG9A,RAB12
GO:CC	nuclear speck	GO:0016607	0.00934262	2.02953	398	1086	44	18824	PSME4,THOC1,OSGEP,ACIN1,BNIP3L,SF3A2,GLI3,ZMIZ1,LUC7L3,ASCC3,NR3C1,WBP4,PSPC1,ZC3H13,RNF113A,PUM1,SAP130,BMP2K,PIP5K1A,DUSP11,EAF2,TRIP12,MAML1,SRSF2,HIPK1,THOC7,TKT,MOCS2,PATL1,CDK12,GATAD2A,FAM107A,PLRG1,PPIH,RBM4,RSRC1,ALYREF,TRIM69,PPP1CC,MAML3,EHMT2,HSPA1B,DENND1B,RBM8A
GO:CC	catalytic complex	GO:1902494	0.0136152	1.86598	1369	1086	114	18824	UBE3C,PIK3C2A,ERCC1,GCLM,TBPL1,ZCCHC8,ZZZ3,HDAC9,ANAPC4,CUL1,MTA3,HDAC7,PPP2R5A,PHKA1,HDAC4,POLR1A,PSME4,PPP1R15A,GNAO1,SPTLC1,POLE2,PSMC1,CHD8,BRMS1L,GMPR2,TRPC4AP,DHX35,EEA1,JADE3,CHRAC1,ERCC2,SF3A2,DNAH11,PRKAG2,KLHL2,FOXRED1,UBE4A,PDHX,PHC1,BRD8,PPWD1,ACTR8,PCCB,PRKAR2A,KANSL3,GPD2,DNAH6,WDR77,HDAC1,DNAH7,YPEL5,NAA50,KLHL7,RNF11,ZC3H13,AGO2,KDM5C,AGO3,WDR60,KDM4B,GNAI1,NDUFA5,ORMDL1,MCCC2,SYN…
GO:CC	nuclear body	GO:0016604	0.023518	1.6286	759	1086	70	18824	ZCCHC8,LSG1,PSME4,THOC1,CDC14A,ATRX,HACE1,OSGEP,GEMIN2,POLE2,ACIN1,PTK6,N4BP1,EYA1,BNIP3L,SF3A2,GLI3,ZMIZ1,LUC7L3,HIPK3,ASCC3,NR3C1,PPWD1,PAPOLG,WBP4,PSPC1,ZC3H13,RNF113A,ICE2,BHLHE40,PUM1,TPP2,SAP130,ALKBH8,BMP2K,PIP5K1A,DUSP11,SCN1A,EAF2,NPAT,TRIP12,NCAM2,MAML1,SRSF2,HIPK1,THOC7,TKT,MOCS2,TERF2IP,PATL1,CDK12,GATAD2A,CDT1,FAM107A,PLRG1,ATF7IP,PPIH,RBM4,RSRC1,ATR,RMI1,ALYREF,TRIM69,PPP1CC,NHS,MAM…
GO:CC	organelle subcompartment	GO:0031984	0.0236826	1.62557	376	1086	41	18824	LYPLA2,FUT8,RAB21,HACE1,ARFRP1,PLEKHA8,AP1S1,PLOD3,RIC1,OSBP,RTN4,BIRC6,GPR89A,B4GALT4,CIT,CCDC91,ATP7B,ATP8A1,LGR6,GCC2,GOLGA1,ADAM10,MARCH9,MBTPS1,APP,GOLPH3L,CLVS2,USP6NL,BICD1,TGOLN2,ZFYVE1,ARL5B,ATP9B,STX8,FAM91A1,CHID1,AP1S2,ATL3,IGF2R,ATG9A,RAB12
GO:CC	Golgi subcompartment	GO:0098791	0.0282977	1.54825	354	1086	39	18824	LYPLA2,FUT8,RAB21,HACE1,ARFRP1,PLEKHA8,AP1S1,PLOD3,RIC1,OSBP,BIRC6,GPR89A,B4GALT4,CIT,CCDC91,ATP7B,ATP8A1,LGR6,GCC2,GOLGA1,ADAM10,MARCH9,MBTPS1,APP,GOLPH3L,CLVS2,USP6NL,BICD1,TGOLN2,ZFYVE1,ARL5B,ATP9B,STX8,FAM91A1,CHID1,AP1S2,IGF2R,ATG9A,RAB12
GO:CC	spanning component of membrane	GO:0089717	0.0752842	1.1233	11	1086	5	18824	CDHR2,NLGN4X,NLGN4Y,NLGN2,BMPR2
GO:CC	cell projection part	GO:0044463	0.0968094	1.01408	1482	1086	117	18824	PHLPP2,DTNBP1,CC2D2A,SYNE2,MAP2K4,MYO9A,MARK2,FERMT2,CDHR2,MARK3,CDC14A,RAB21,PSEN1,ATP8B1,CYLD,CAD,GNAO1,JPH4,EFHC1,PALM,CHRNA4,KIF3B,EEA1,GPI,DNAH11,COBL,AP1S1,CEP41,GLI3,CEP164,SLC11A2,EPM2A,GRM6,CPEB4,PRKAR2A,NEK4,DNAH7,DENND1A,CRIPT,AGO2,CEP250,WDR60,SGCE,TMOD2,TTBK2,KIF1A,UNC13A,PPT1,NPHP4,MTSS1L,FOPNL,IL6ST,LRP4,ARMC9,APPL2,ABHD17C,ABI1,NUMA1,ADAM10,TTLL7,BMPR1B,ARRB2,APP,PIP5K1A,SCN1A,PLK…
GO:CC	plasma membrane bounded cell projection part	GO:0120038	0.0968094	1.01408	1482	1086	117	18824	PHLPP2,DTNBP1,CC2D2A,SYNE2,MAP2K4,MYO9A,MARK2,FERMT2,CDHR2,MARK3,CDC14A,RAB21,PSEN1,ATP8B1,CYLD,CAD,GNAO1,JPH4,EFHC1,PALM,CHRNA4,KIF3B,EEA1,GPI,DNAH11,COBL,AP1S1,CEP41,GLI3,CEP164,SLC11A2,EPM2A,GRM6,CPEB4,PRKAR2A,NEK4,DNAH7,DENND1A,CRIPT,AGO2,CEP250,WDR60,SGCE,TMOD2,TTBK2,KIF1A,UNC13A,PPT1,NPHP4,MTSS1L,FOPNL,IL6ST,LRP4,ARMC9,APPL2,ABHD17C,ABI1,NUMA1,ADAM10,TTLL7,BMPR1B,ARRB2,APP,PIP5K1A,SCN1A,PLK…
KEGG	Herpes simplex virus 1 infection	KEGG:05168	0.00390007	2.40893	486	479	53	7688	IFNGR1,EIF2AK2,ZNF302,NFKB1,EIF2B4,ZNF430,ZNF549,ZNF436,IRF3,ZNF780B,ZNF331,ZNF670,ZNF189,ZNF773,SRSF2,ZNF577,ZNF589,ZNF283,ZNF597,ZNF354A,ZNF562,PIK3CD,ZNF25,ZNF662,ZNF623,ALYREF,ZNF730,ZNF93,ZNF529,PPP1CC,ZNF286A,ZFP69,ZNF471,ZNF765,ZNF136,ZNF431,ZNF675,ZNF460,ZNF44,ZNF84,ZNF544,ZNF607,ZNF334,ZNF587,ZNF43,ZNF814,ZNF155,ZNF783,ZNF316,ZNF891,ZNF878,ZNF285,ZNF2
REAC	Signaling by NOTCH1	REAC:R-HSA-1980143	0.0621479	1.20657	71	675	14	10558	HDAC9,CUL1,HDAC7,HDAC4,PSEN1,TLE4,DTX4,HDAC1,ADAM10,ARRB2,MAML1,HEY1,MAML3,DLL1
REAC	Glycogen metabolism	REAC:R-HSA-8982491	0.0934642	1.02935	27	675	8	10558	GYG2,PHKA1,PGM1,PYGB,EPM2A,PHKG2,PGM2,GAA
REAC	Glycogen breakdown (glycogenolysis)	REAC:R-HSA-70221	0.0948188	1.02311	15	675	6	10558	GYG2,PHKA1,PYGB,PHKG2,PGM2,GAA
WP	Neural Crest Differentiation	WP:WP2064	0.0542641	1.26549	101	394	16	6412	HDAC9,HDAC7,HDAC4,DCT,NFKB1,HDAC1,MYB,SOX9,FGF2,ITGB1,ZIC1,PRTG,SMAD1,MITF,DLL1,NOTCH4
WP	Canonical and Non-canonical Notch signaling	WP:WP3845	0.132397	0.878122	27	394	7	6412	PSEN1,ADAM10,MAML1,HEY1,MAML3,DLL1,NOTCH4
WP	Notch Signaling Pathway	WP:WP61	0.146645	0.833734	61	394	11	6412	CUL1,SPEN,PSEN1,NFKB1,HDAC1,MAML1,HEY1,STAT3,MAML3,DLL1,NOTCH4
MIRNA	hsa-miR-548x-5p	MIRNA:hsa-miR-548x-5p	0.00155561	2.8081	260	1026	40	14740	NFYA,LAMP2,ZMYND11,ZZZ3,ZFYVE26,CRYBG3,CNOT4,PDRG1,ELL2,SNX19,WBP4,RNF11,AGO3,LDLR,ANKEF1,SPG20,TMTC1,EDEM1,TAOK3,CEP350,SECISBP2L,CLVS2,FAM73B,DLG5,EXT2,SMG1,DIP2A,RPRD2,BRWD3,ARHGAP12,ARL5B,BLCAP,PATL1,TMEM68,MALT1,MOB1B,ZBTB33,ZNF93,WNT7B,CNEP1R1
MIRNA	hsa-miR-548f-5p	MIRNA:hsa-miR-548f-5p	0.00155561	2.8081	260	1026	40	14740	NFYA,LAMP2,ZMYND11,ZZZ3,ZFYVE26,CRYBG3,CNOT4,PDRG1,ELL2,SNX19,WBP4,RNF11,AGO3,LDLR,ANKEF1,SPG20,TMTC1,EDEM1,TAOK3,CEP350,SECISBP2L,CLVS2,FAM73B,DLG5,EXT2,SMG1,DIP2A,RPRD2,BRWD3,ARHGAP12,ARL5B,BLCAP,PATL1,TMEM68,MALT1,MOB1B,ZBTB33,ZNF93,WNT7B,CNEP1R1
MIRNA	hsa-miR-548aj-5p	MIRNA:hsa-miR-548aj-5p	0.00155561	2.8081	260	1026	40	14740	NFYA,LAMP2,ZMYND11,ZZZ3,ZFYVE26,CRYBG3,CNOT4,PDRG1,ELL2,SNX19,WBP4,RNF11,AGO3,LDLR,ANKEF1,SPG20,TMTC1,EDEM1,TAOK3,CEP350,SECISBP2L,CLVS2,FAM73B,DLG5,EXT2,SMG1,DIP2A,RPRD2,BRWD3,ARHGAP12,ARL5B,BLCAP,PATL1,TMEM68,MALT1,MOB1B,ZBTB33,ZNF93,WNT7B,CNEP1R1
MIRNA	hsa-miR-548g-5p	MIRNA:hsa-miR-548g-5p	0.00155561	2.8081	260	1026	40	14740	NFYA,LAMP2,ZMYND11,ZZZ3,ZFYVE26,CRYBG3,CNOT4,PDRG1,ELL2,SNX19,WBP4,RNF11,AGO3,LDLR,ANKEF1,SPG20,TMTC1,EDEM1,TAOK3,CEP350,SECISBP2L,CLVS2,FAM73B,DLG5,EXT2,SMG1,DIP2A,RPRD2,BRWD3,ARHGAP12,ARL5B,BLCAP,PATL1,TMEM68,MALT1,MOB1B,ZBTB33,ZNF93,WNT7B,CNEP1R1
MIRNA	hsa-miR-4696	MIRNA:hsa-miR-4696	0.00161496	2.79184	135	1026	26	14740	ERCC1,N4BP1,SLC11A2,TMEM30A,KIAA1191,KLHDC10,SAMD10,RHPN2,MPRIP,PUM1,TMEM2,NDUFB5,GUF1,KCNB1,CHAF1B,RYBP,WDR73,ZNF730,NF2,IPP,ZNF460,MIER1,ZNF43,FOXJ3,C5ORF51,CRCP
MIRNA	hsa-miR-548aw	MIRNA:hsa-miR-548aw	0.00253037	2.59682	265	1026	40	14740	NFYA,ZMYND11,ZZZ3,AKR7A2,ZFYVE26,CRYBG3,CNOT4,PDRG1,AKAP10,ELL2,SNX19,WBP4,RNF11,AGO3,LDLR,SPG20,TMTC1,EDEM1,TAOK3,CEP350,SECISBP2L,UCK2,CLVS2,FAM73B,HSD17B12,DLG5,SMG1,DIP2A,BRWD3,ARHGAP12,ARL5B,BLCAP,PATL1,ATF7IP,MALT1,MOB1B,ZBTB33,ZNF93,WNT7B,CNEP1R1
MIRNA	hsa-let-7b-5p	MIRNA:hsa-let-7b-5p	0.0128758	1.89023	1209	1026	122	14740	ERCC1,XYLT2,HSF2,LSG1,SIKE1,SYNE2,CUL1,ZC3H11A,RIOK2,WDR3,PHKA1,IARS2,POLR1A,AMPH,PGM1,BZW1,SH3GLB1,THOC5,KIAA0930,TIMM9,TPD52L2,CHRAC1,BNIP3L,TRMT1,MED25,AKAP8,GPI,MIER2,AP1S1,UTP6,TMEM33,SC5D,FOXRED1,PDHX,CD81,SLC11A2,ASCC3,CPEB4,PCCB,PRKAR2A,PDCL3,BIRC6,ARID3A,EDEM3,HELLS,MSANTD2,NAA50,LPGAT1,AGO2,XPO5,SOX9,MGME1,AGO3,CPSF3L,CALU,RHBDF2,LDLR,QRSL1,ZCCHC9,MTSS1L,E2F5,PUM1,TPP2,TMEM2,ABCB10,ABHD…
MIRNA	hsa-miR-1468-3p	MIRNA:hsa-miR-1468-3p	0.0136934	1.86349	264	1026	38	14740	NFYA,ZMYND11,ZZZ3,ZFYVE26,CRYBG3,CNOT4,PDRG1,PLEKHA8,ELL2,SNX19,WBP4,RNF11,AGO3,LDLR,SPG20,TMTC1,EDEM1,TAOK3,CEP350,YAP1,SECISBP2L,FGF2,CLVS2,FAM73B,DLG5,DST,SMG1,DIP2A,BRWD3,ARHGAP12,BLCAP,PATL1,MALT1,MOB1B,ZBTB33,ZNF93,WNT7B,CNEP1R1
MIRNA	hsa-miR-218-5p	MIRNA:hsa-miR-218-5p	0.0262475	1.58091	810	1026	87	14740	BTBD7,COX15,CCDC88C,VCAN,FAM214A,SIKE1,POLR1A,PSME4,WDR1,DAZAP1,ZFYVE26,FERMT2,ZZEF1,TPD52,CPOX,RSBN1,NFE2L1,PABPC4,HPS4,ACIN1,CHD8,KATNAL1,AKAP8,ABHD11,RPS6KB1,SLC11A2,MRPS27,ACTR8,USP34,BIRC6,EDEM3,MFN2,ELL2,HEATR1,RNF170,ZC3H13,METTL8,LRRFIP1,DNMT1,C19ORF12,LANCL2,MPRIP,RC3H1,FLNB,TTYH3,SAP130,FBN2,SBNO1,ZCCHC14,SS18,TRIM65,NOSIP,UCK2,GOLPH3L,LRIG1,RARS2,PURB,KDM6A,PGAP2,ITGB1,DST,PTPRK,COPS2,…
MIRNA	hsa-miR-19b-3p	MIRNA:hsa-miR-19b-3p	0.0304187	1.51686	709	1026	78	14740	BTBD7,ZMYND11,XYLT2,HDAC4,TBC1D25,SLC44A1,WDR1,ZFYVE26,RAB21,CNOT4,PTPN4,PDRG1,RCOR1,KATNAL1,ZNF423,HIPK3,NR3C1,ARHGEF26,USP34,CAMSAP2,ELL2,WBP4,CIT,RNF11,LPGAT1,AGO3,RAP1B,MOSPD2,LDLR,DNMT1,MPRIP,SPG20,TMTC1,MYCN,TMEM2,CD164,CEP350,ABHD17C,RAB1A,SECISBP2L,NUP54,PHLDA1,FRMD6,ZCCHC14,SERBP1,RNF44,CLVS2,ALAD,FAM73B,DLG5,TGOLN2,AZIN1,SMG1,RAPGEF6,DIP2A,HIPK1,OTUD4,BRWD3,OTUD1,ARHGAP12,WBP1L,BLCAP,PA…
MIRNA	hsa-miR-92b-3p	MIRNA:hsa-miR-92b-3p	0.0458011	1.33912	706	1026	77	14740	LAMP2,TRIO,PHLPP2,TRAM2,MAP2K4,EVI5,IARS2,CNOT4,RSBN1,CAD,SNX10,SLC15A1,ITGA6,GEMIN2,BRMS1L,AKAP8,RBM28,AKAP10,LUC7L3,TMEM33,BRD8,CPEB4,PFKFB4,ZNF430,ZSCAN18,CIT,XPO5,CASD1,KLHDC10,LDLR,PER2,FOPNL,EDEM1,IL6ST,FLNB,ADAM10,FGF2,FBN2,UBE2Q2,NARF,UCK2,GULP1,RNF44,PTPRJ,GUF1,MIA3,FLCN,SMG1,RPRD2,PIGO,MTMR10,SMAD3,GATAD2A,SRP68,LTBP3,GAA,PIK3CD,ATF7IP,KDM2A,ZDHHC24,ZDHHC21,EID2B,FAM91A1,NF2,LCOR,IARS,P…
MIRNA	hsa-miR-32-5p	MIRNA:hsa-miR-32-5p	0.0566226	1.24701	562	1026	64	14740	LAMP2,TRIO,PHLPP2,FAM214A,TRAM2,MAP2K4,EVI5,CNOT4,RSBN1,CAD,SNX10,ITGA6,GEMIN2,BRMS1L,RBM28,AKAP10,TMEM33,NR3C1,CPEB4,ZNF430,USP45,CASD1,KLHDC10,RHPN2,PER2,FOPNL,EDEM1,IL6ST,AGTPBP1,ADAM10,FGF2,UBE2Q2,NARF,UCK2,USP21,GULP1,RNF44,PTPRJ,GUF1,DST,ASAP1,MIA3,FLCN,SMG1,PAXIP1,RPRD2,MTMR10,GAA,PIK3CD,ATF7IP,ZDHHC24,ZDHHC21,EID2B,FAM91A1,NF2,LCOR,IPP,FAR1,ZNF460,CD2AP,ZNF607,BMPR2,CNEP1R1,NEFL
MIRNA	hsa-miR-190a-3p	MIRNA:hsa-miR-190a-3p	0.0641902	1.19253	644	1026	71	14740	HSF2,TBPL1,SIKE1,CDON,EVI5,RSBN1,HACE1,EFHC1,BRMS1L,ZNF516,N4BP1,MON1B,AKAP8,TUBD1,AKAP10,DTX4,PDHX,CD81,BACH2,PHACTR2,TMEM30A,NR3C1,ARID3A,INSIG2,CASD1,KLHDC10,LDLR,IL6ST,PUM1,LAMC1,RC3H1,TTYH3,CREBZF,AP1AR,BMP2K,APP,GULP1,PLK2,RNF44,RARS2,CLVS2,NLGN4X,USP6NL,PTPRJ,FREM2,FER,PTPRD,NCAM2,USP25,KCNB1,CBR1,CHAF1B,PPP4R2,ADAMTS9,ARSK,ARL5B,LDHAL6A,ZNF562,PLRG1,SLC35E3,LMNB2,ZNF609,ZNF529,PPP1CC,ZC3H…
MIRNA	hsa-miR-130b-3p	MIRNA:hsa-miR-130b-3p	0.0858586	1.06622	570	1026	64	14740	SLC44A1,ZFYVE26,CNOT4,NFE2L1,CYLD,PTPN4,PDRG1,MAPKAPK5,RPS6KA5,KATNAL1,TAX1BP1,DTX4,OSBP,TMEM30A,NR3C1,ARHGEF26,CAMSAP2,ELL2,NAA50,KIAA1191,RNF11,LPGAT1,AGO3,OMD,LDLR,SPG20,MYH11,TMTC1,TMEM2,CD164,SECISBP2L,ZCCHC14,TMEM168,FAM73B,ITGB1,DLG5,ANKRD9,KCNB1,SRSF2,PEX13,RPRD2,OTUD4,MOCS2,ARHGAP12,ZNF202,BLCAP,STAT3,HARS,MSANTD4,ATF7IP,HEG1,SLC35E3,SOCS4,GAS1,ZNF529,NF2,FAM217B,ZNF431,IGF2R,ADARB1,CD2A…
MIRNA	hsa-miR-155-5p	MIRNA:hsa-miR-155-5p	0.0986077	1.00609	900	1026	92	14740	GCFC2,IFNGR1,TRIO,AKR7A2,SYNE2,RIOK2,PSME4,TPD52,PSEN1,OGFOD1,RCOR1,CHD8,N4BP1,HSDL1,MTFMT,CHRAC1,TRMT1,CEP41,TLE4,AKAP10,LUC7L3,TMEM33,NFKB1,CD81,SLC11A2,METAP2,PHACTR2,MRPS27,NR3C1,H2AFY,CPEB4,PCCB,PRKAR2A,EDEM3,MYB,NAA50,LPGAT1,ABCC4,RAP1B,CALU,MOSPD2,DNMT1,ZNF236,HSD17B7,SARAF,TPP2,FLNB,ADAM10,FGF2,DIAPH3,C17ORF80,UBA3,CBR4,HSD17B12,PTPRJ,CCDC82,DCUN1D2,XPC,CD109,CHAF1B,SRSF2,THOC7,RNF123,TTC…
MIRNA	hsa-miR-615-3p	MIRNA:hsa-miR-615-3p	0.106624	0.972146	890	1026	91	14740	ELAC2,XYLT2,UBA6,HDAC7,SPEN,MYO9A,POLR1A,WDR1,DAZAP1,MCM2,ZZEF1,ATRX,OGFOD1,PDRG1,MAPKAPK5,PDCD7,PABPC4,THOC5,CHD8,LIG1,EIF3B,CUEDC2,PPIF,SUPT6H,TMEM33,NOP2,BACH2,H2AFY,PCCB,TUSC2,BIRC6,LRRC42,HDAC1,MRPS15,HEATR1,HELLS,KIAA1191,MED13L,ATP7B,CEP250,KDM4B,RHBDF2,UNC13A,MTSS1L,DPH2,SARAF,THUMPD3,IL6ST,IREB2,FAM13A,FBN2,ARRB2,SERBP1,SDHC,ZNF687,PIP5K1A,DPH7,MTG1,FREM2,DST,PTPRK,TRIP12,FLCN,CDK20,PHKG…
MIRNA	hsa-miR-648	MIRNA:hsa-miR-648	0.113723	0.944153	73	1026	15	14740	SCYL3,ZDHHC6,KATNAL1,MON1B,MPRIP,CEP350,RAB1A,PHLDA1,UCK2,SMG1,ARL5B,MSANTD4,MALT1,ZNF529,ZNF460
HPA	cerebellum; cells in molecular layer[Approved,Low]	HPA:007030_21	0.00953627	2.02062	2822	689	254	9494	FAM214B,ELAC2,UBE3C,HEBP1,CCDC88C,GLT8D1,SNX1,LSG1,FAM214A,SNX29,MAPK9,ANAPC4,FAM114A2,EIF2AK2,MTA3,TRAM2,CYB5R4,MYO9A,EVI5,DHX29,RRP15,HDAC4,TBC1D25,PSME4,WDR1,MARK2,CDC14A,RAB21,CNOT4,RSBN1,NFE2L1,CYLD,WDR47,NFX1,SNX10,PPP1R15A,OGFOD1,P2RX7,PABPC4,EFHC1,HPS4,KCNK10,TIMM9,PSMC1,RPS6KA5,PTK6,ARFRP1,CEP76,N4BP1,BMF,DNAJC17,ARMC1,LIG1,LMBR1,ABHD11,EIF3B,TUBD1,RPS6KB1,PIGL,SUPT6H,SC5D,HIPK3,PHC1,KLR…
HPA	caudate; glial cells[Approved,Medium]	HPA:006010_22	0.0142303	1.84679	1104	689	115	9494	ELAC2,CCDC88C,FAM114A2,MTA3,TRAM2,CYB5R4,EVI5,DHX29,RRP15,HDAC4,WDR1,RAB21,CNOT4,NFE2L1,NFX1,SNX10,P2RX7,EFHC1,RPS6KA5,PYGB,N4BP1,TRMT1,EIF3B,GLI3,TUBD1,PIGL,SUPT6H,HIPK3,PHC1,PHACTR2,TMEM30A,NEK4,ACTR3,PAPOLG,PDCL3,ANGPTL1,EDEM3,WDR77,YPEL5,CRIPT,MSANTD2,CCDC77,WBP4,FAM117A,PMS2,CCDC91,PDE1B,AGO2,RNF114,SLC35B3,IRF3,CPSF3L,QRSL1,TPP2,USP30,EMX1,RC3H1,DNAJB2,ALKBH8,PPM1B,OLA1,SECISBP2L,FGF2,BMP2K…
HPA	caudate; glial cells[Approved,Low]	HPA:006010_21	0.0526569	1.27854	2535	689	227	9494	FAM214B,ELAC2,UBE3C,CCDC88C,GLT8D1,SNX1,LSG1,SNX29,FAM114A2,MTA3,ST3GAL6,TRAM2,CYB5R4,MYO9A,EVI5,DHX29,RRP15,HDAC4,TBC1D25,WDR1,MARK2,MARK3,PGM1,RAB21,CNOT4,PSEN1,RSBN1,NFE2L1,CYLD,MAST2,NFX1,SNX10,OGFOD1,P2RX7,PABPC4,EFHC1,TIMM9,PSMC1,RPS6KA5,PYGB,TPD52L2,PTK6,CEP76,N4BP1,ARMC1,TRMT1,LIG1,ERF,LMBR1,ABHD11,EIF3B,GLI3,TUBD1,RPS6KB1,PIGL,AKAP10,SUPT6H,HIPK3,PHC1,PHACTR2,TMEM30A,BTN2A1,ARHGEF26,NEK4…
HPA	hippocampus; glial cells[Approved,Low]	HPA:022010_21	0.0816412	1.08809	2243	689	203	9494	FAM214B,CCDC88C,GLT8D1,SNX1,LSG1,SNX29,FAM114A2,MTA3,TRAM2,CYB5R4,MYO9A,EVI5,DHX29,RRP15,HDAC4,TBC1D25,PSME4,WDR1,MARK2,CDC14A,PGM1,RAB21,CNOT4,PSEN1,NFE2L1,WDR47,MAST2,NFX1,SNX10,OGFOD1,P2RX7,PABPC4,EFHC1,TIMM9,PSMC1,RPS6KA5,PYGB,TPD52L2,CEP76,N4BP1,NME3,ARMC1,TRMT1,LIG1,ABHD11,EIF3B,TUBD1,RPS6KB1,PIGL,SUPT6H,UBE4A,HIPK3,PHC1,KLRB1,PHACTR2,TMEM30A,NEK4,KANSL3,ACTR3,PAPOLG,PDCL3,ANGPTL1,EDEM3,WDR…
HP	Abnormality of the musculature	HP:0003011	0.00478783	2.31986	2192	289	195	4002	LAMP2,ELAC2,AASS,ERCC1,COX15,CCDC88C,XYLT2,FUT8,CC2D2A,ELN,SYNE2,CDON,CTNNA2,MYO9A,PHKA1,IARS2,HDAC4,ZFYVE26,NEBL,SLC1A3,PGM1,PSEN1,CPOX,CAD,ATRX,HACE1,SNX10,GNAO1,SPTLC1,PLEKHG2,ITGA6,OSGEP,CWF19L1,SALL4,LPIN2,FGF14,ZNF423,MTFMT,EYA1,ERCC2,TRMT1,MED25,GPI,ERF,LMBR1,RBM28,AP1S1,PLOD3,CEP41,GLI3,PRKAG2,PIGL,SC5D,FOXRED1,PDHX,EPM2A,PDGFRB,NPHP3,PCCB,EIF2B4,MFN2,HMGCL,GALE,HELLS,PMS2,KLHL7,CIT,MED13…
HP	Neurodevelopmental abnormality	HP:0012759	0.028832	1.54013	2094	289	185	4002	LAMP2,ELAC2,AASS,PIK3C2A,ERCC1,COX15,CCDC88C,ZMYND11,XYLT2,FUT8,TRIO,CC2D2A,ELN,CDON,CTNNA2,MYO9A,IARS2,HDAC4,ZFYVE26,SLC1A3,PSEN1,CAD,ATRX,HACE1,GNAO1,PLEKHG2,OSGEP,CWF19L1,STX1B,CHRNA4,FGF14,ZNF423,MTFMT,EYA1,ERCC2,TRMT1,MED25,GPI,ERF,LMBR1,RBM28,AP1S1,PLOD3,CEP41,GLI3,PIGL,SC5D,FOXRED1,CEP164,PDHX,PHC1,NPHP3,PCCB,EIF2B4,MFN2,HMGCL,GALE,SLC19A2,CRIPT,HELLS,MRPS14,PMS2,KLHL7,CIT,MED13L,ATP7B,UPF…
HP	Abnormality of nervous system physiology	HP:0012638	0.0695024	1.158	2785	289	230	4002	LAMP2,ELAC2,AASS,PIK3C2A,ERCC1,COX15,CCDC88C,ZMYND11,XYLT2,FUT8,TRIO,CC2D2A,ELN,SYNE2,CDON,CTNNA2,MYO9A,IARS2,HDAC4,ZFYVE26,SLC1A3,PSEN1,CPOX,CAD,ATRX,HACE1,SNX10,GNAO1,SPTLC1,PLEKHG2,OSGEP,CWF19L1,EFHC1,STX1B,SALL4,CHRNA4,LPIN2,FGF14,ZNF423,MTFMT,EYA1,ERCC2,TRMT1,MED25,GPI,ERF,LMBR1,RBM28,AP1S1,PLOD3,CEP41,GLI3,PRKAG2,PIGL,SC5D,FOXRED1,CEP164,PDHX,PHC1,EPM2A,NR3C1,PDGFRB,NPHP3,PCCB,EIF2B4,MFN2,H…
HP	Neurodevelopmental delay	HP:0012758	0.0701531	1.15395	1593	289	147	4002	LAMP2,ELAC2,AASS,PIK3C2A,ERCC1,COX15,ZMYND11,FUT8,TRIO,CC2D2A,CDON,CTNNA2,MYO9A,IARS2,HDAC4,SLC1A3,CAD,ATRX,HACE1,GNAO1,PLEKHG2,OSGEP,CWF19L1,STX1B,ZNF423,MTFMT,EYA1,ERCC2,TRMT1,MED25,ERF,AP1S1,PLOD3,CEP41,GLI3,SC5D,FOXRED1,CEP164,PDHX,PHC1,NPHP3,PCCB,MFN2,HMGCL,GALE,SLC19A2,CRIPT,HELLS,MRPS14,KLHL7,CIT,MED13L,RNF113A,KDM5C,FOXP2,CHN1,KIF1A,PPT1,NPHP4,MCCC2,C19ORF12,VPS13B,SCO1,SPG20,HSD17B4,LRP4…
HP	Abnormality of nervous system morphology	HP:0012639	0.0965091	1.01543	2256	289	194	4002	ELAC2,PIK3C2A,ERCC1,COX15,CCDC88C,FUT8,TRIO,CC2D2A,ELN,CDON,CTNNA2,MYO9A,IARS2,HDAC4,POLR1A,ZFYVE26,SLC1A3,PSEN1,CPOX,CAD,ATRX,HACE1,SNX10,GNAO1,SPTLC1,PLEKHG2,OSGEP,CWF19L1,SALL4,FGF14,ZNF423,MTFMT,EYA1,ERCC2,TRMT1,MED25,GPI,ERF,LMBR1,RBM28,AP1S1,PLOD3,CEP41,GLI3,PRKAG2,PIGL,SC5D,FOXRED1,CEP164,PDHX,PHC1,EPM2A,NR3C1,PDGFRB,NPHP3,PCCB,EIF2B4,MFN2,HMGCL,SLC19A2,CRIPT,HELLS,RNF170,PMS2,KLHL7,CIT,AT…
HP	Abnormal muscle physiology	HP:0011804	0.103489	0.985105	1904	289	169	4002	LAMP2,ELAC2,AASS,ERCC1,COX15,CCDC88C,XYLT2,FUT8,CC2D2A,ELN,SYNE2,CDON,CTNNA2,MYO9A,PHKA1,HDAC4,ZFYVE26,NEBL,SLC1A3,PGM1,PSEN1,CPOX,CAD,ATRX,HACE1,SNX10,GNAO1,SPTLC1,PLEKHG2,OSGEP,CWF19L1,SALL4,FGF14,ZNF423,MTFMT,EYA1,ERCC2,TRMT1,MED25,GPI,ERF,LMBR1,AP1S1,CEP41,PIGL,SC5D,FOXRED1,PDHX,EPM2A,NPHP3,PCCB,EIF2B4,MFN2,HMGCL,GALE,PMS2,CIT,MED13L,ATP7B,UPF3B,RNF113A,SOX9,MGME1,KDM5C,RAP1B,SGCE,TTBK2,KIF1A…
HP	Abnormality of skull size	HP:0000240	0.129795	0.886741	1113	289	109	4002	ELAC2,ERCC1,COX15,FUT8,TRIO,CC2D2A,ELN,CDON,CTNNA2,HDAC4,POLR1A,ATRX,HACE1,SNX10,GNAO1,PLEKHG2,OSGEP,CWF19L1,MTFMT,ERCC2,TRMT1,MED25,ERF,RBM28,GLI3,SC5D,FOXRED1,PDHX,PHC1,PDGFRB,EIF2B4,HMGCL,CRIPT,HELLS,KLHL7,CIT,UPF3B,RNF113A,SOX9,MGME1,KDM5C,WDR60,MASP1,RAP1B,CHN1,KIF1A,PPT1,VPS13B,SPG20,HSD17B4,MYCN,LRP4,AGTPBP1,NARS2,SLC12A6,SLC13A5,TBCD,PLK4,SDHC,SF3B4,SCN1A,UNC80,RARS2,KDM6A,PGAP2,FREM2,EXT…
HP	Generalized hypotonia	HP:0001290	0.144469	0.840226	842	289	87	4002	ELAC2,COX15,FUT8,CC2D2A,ELN,CTNNA2,SLC1A3,CAD,HACE1,GNAO1,PLEKHG2,OSGEP,CWF19L1,MTFMT,ERCC2,TRMT1,MED25,ERF,AP1S1,CEP41,PIGL,SC5D,FOXRED1,EIF2B4,GALE,MED13L,RNF113A,SOX9,SGCE,KIF1A,PPT1,MCCC2,C19ORF12,VPS13B,SCO1,SPG20,PUM1,AGTPBP1,ARMC9,NARS2,HADH,SLC12A6,SLC13A5,UNC80,SLC25A26,RARS2,KDM6A,ALAD,PGAP2,EXT2,ZIC1,TRIP12,FLCN,ADK,PHKG2,BRAF,KCNB1,UBR1,RSPRY1,KCNT2,FLVCR1,PEX13,TKT,PIGO,BRWD3,GPT2,SG…

## Sheet: S8_IPC-2_midnightblue_gProfiler2_005
source	term_name	term_id	adjusted_p_value	negative_log10_of_adjusted_p_value	term_size	query_size	intersection_size	effective_domain_size	intersections
GO:MF	transcription coregulator activity	GO:0003712	0.00491849	2.30817	563	443	32	18062	WWTR1,TAF11,TCF3,SMARCD3,ABL1,PRPF6,PQBP1,TRIP4,CCNE1,EDF1,PHF12,MAX,THRA,E2F8,ACTN4,YAP1,TLE3,CREG1,HES6,MED22,CCAR2,ZNF281,ATF3,NEUROD1,CTNNB1,ATF5,KAT5,BASP1,DMAP1,SND1,HOMEZ,TADA2A
GO:CC	membrane-bounded organelle	GO:0043227	1.07489e-10	9.96863	12473	445	363	18824	CIAPIN1,SYPL1,NFIX,SEC62,NISCH,DPF1,ZC3H3,XYLT2,ATP2C1,WWTR1,PHF20,PHLPP2,TDP1,CELF2,MCUR1,CYFIP2,CROCC,ZC3H11A,ALDH18A1,CDK17,GPBP1,SPHK2,GPC1,TAF11,WDR3,TCF3,TRNT1,ST6GAL1,NUAK1,SCARF1,SEMA3C,EPB41L2,CNOT4,PSEN1,RSBN1,MAGI3,SMARCD3,CCNT2,ZNF446,IPO11,FAT2,ACOX3,PHACTR3,GNA11,CHGB,EFNB1,CMTM6,TF,CRAT,ABL1,SETD1A,PALM,CBY1,LMF2,ZBED4,PRPF6,EEF1A2,MAP1LC3A,NAA10,PQBP1,DNAJC3,DGKH,DHODH,SMPD3,NPRL3…
GO:CC	organelle	GO:0043226	2.16796e-10	9.66395	13595	445	384	18824	CIAPIN1,SYPL1,NFIX,SEC62,NISCH,DPF1,ZC3H3,XYLT2,ATP2C1,WWTR1,PHF20,PHLPP2,TDP1,CELF2,MCUR1,CYFIP2,CROCC,ZC3H11A,ALDH18A1,CDK17,GPBP1,SPHK2,GPC1,TAF11,WDR3,TCF3,TRNT1,NDE1,ST6GAL1,NUAK1,SCARF1,SEMA3C,EPB41L2,CNOT4,PSEN1,DLGAP4,RSBN1,MAGI3,SMARCD3,CCNT2,DLG3,ZNF446,MAPRE3,IPO11,FAT2,ACOX3,PHACTR3,GNA11,CHGB,EFNB1,CMTM6,TF,CRAT,ABL1,SETD1A,PALM,CBY1,LMF2,ZBED4,PRPF6,EEF1A2,MAP1LC3A,NAA10,PQBP1,DNAJC…
GO:CC	intracellular membrane-bounded organelle	GO:0043231	5.25658e-10	9.2793	10982	445	330	18824	CIAPIN1,NFIX,SEC62,DPF1,ZC3H3,XYLT2,ATP2C1,WWTR1,PHF20,PHLPP2,TDP1,CELF2,MCUR1,CYFIP2,ZC3H11A,ALDH18A1,CDK17,GPBP1,SPHK2,GPC1,TAF11,WDR3,TCF3,TRNT1,ST6GAL1,NUAK1,EPB41L2,CNOT4,PSEN1,RSBN1,MAGI3,SMARCD3,CCNT2,ZNF446,IPO11,FAT2,ACOX3,PHACTR3,GNA11,CHGB,EFNB1,CMTM6,TF,CRAT,ABL1,SETD1A,PALM,CBY1,LMF2,ZBED4,PRPF6,EEF1A2,MAP1LC3A,NAA10,PQBP1,DNAJC3,DHODH,SMPD3,NPRL3,TRIP4,BMF,INTS9,POP1,INTS10,R3HCC1,B…
GO:CC	intracellular organelle	GO:0043229	2.2763e-09	8.64277	12760	445	365	18824	CIAPIN1,SYPL1,NFIX,SEC62,NISCH,DPF1,ZC3H3,XYLT2,ATP2C1,WWTR1,PHF20,PHLPP2,TDP1,CELF2,MCUR1,CYFIP2,CROCC,ZC3H11A,ALDH18A1,CDK17,GPBP1,SPHK2,GPC1,TAF11,WDR3,TCF3,TRNT1,NDE1,ST6GAL1,NUAK1,SCARF1,EPB41L2,CNOT4,PSEN1,RSBN1,MAGI3,SMARCD3,CCNT2,ZNF446,MAPRE3,IPO11,FAT2,ACOX3,PHACTR3,GNA11,CHGB,EFNB1,CMTM6,TF,CRAT,ABL1,SETD1A,PALM,CBY1,LMF2,ZBED4,PRPF6,EEF1A2,MAP1LC3A,NAA10,PQBP1,DNAJC3,DGKH,DHODH,SMPD3,…
GO:CC	intracellular part	GO:0044424	8.26341e-09	8.08284	14513	445	397	18824	KLHL13,RPAP3,CIAPIN1,SYPL1,NFIX,SEC62,NISCH,DPF1,ZC3H3,XYLT2,ATP2C1,WWTR1,PHF20,TRIO,PHLPP2,TDP1,WWC3,CELF2,MCUR1,CYFIP2,CROCC,ZC3H11A,ALDH18A1,CDK17,GPBP1,SPHK2,GPC1,TAF11,WDR3,ASNS,EIF2B3,TCF3,TRNT1,NDE1,MAP3K13,ST6GAL1,NUAK1,DPP8,SCARF1,ADCY2,EPB41L2,CNOT4,PSEN1,RSBN1,MAGI3,SMARCD3,CCNT2,DLG3,ZNF446,MAPRE3,IPO11,FAT2,ACOX3,PHACTR3,GNA11,CHGB,EFNB1,CMTM6,TF,MAP3K1,CRAT,ABL1,SETD1A,PALM,CBY1,LMF…
GO:CC	intracellular	GO:0005622	1.66216e-08	7.77933	14555	445	397	18824	KLHL13,RPAP3,CIAPIN1,SYPL1,NFIX,SEC62,NISCH,DPF1,ZC3H3,XYLT2,ATP2C1,WWTR1,PHF20,TRIO,PHLPP2,TDP1,WWC3,CELF2,MCUR1,CYFIP2,CROCC,ZC3H11A,ALDH18A1,CDK17,GPBP1,SPHK2,GPC1,TAF11,WDR3,ASNS,EIF2B3,TCF3,TRNT1,NDE1,MAP3K13,ST6GAL1,NUAK1,DPP8,SCARF1,ADCY2,EPB41L2,CNOT4,PSEN1,RSBN1,MAGI3,SMARCD3,CCNT2,DLG3,ZNF446,MAPRE3,IPO11,FAT2,ACOX3,PHACTR3,GNA11,CHGB,EFNB1,CMTM6,TF,MAP3K1,CRAT,ABL1,SETD1A,PALM,CBY1,LMF…
GO:CC	intracellular organelle part	GO:0044446	6.25043e-08	7.20409	9324	445	286	18824	CIAPIN1,SYPL1,NFIX,SEC62,DPF1,ZC3H3,XYLT2,ATP2C1,WWTR1,PHF20,MCUR1,CROCC,ZC3H11A,ALDH18A1,SPHK2,GPC1,TAF11,WDR3,TCF3,TRNT1,NDE1,ST6GAL1,NUAK1,SCARF1,EPB41L2,PSEN1,SMARCD3,CCNT2,MAPRE3,IPO11,ACOX3,PHACTR3,GNA11,CHGB,CMTM6,TF,CRAT,ABL1,SETD1A,CBY1,LMF2,ZBED4,PRPF6,EEF1A2,MAP1LC3A,NAA10,PQBP1,DNAJC3,DHODH,SMPD3,NPRL3,TRIP4,BMF,INTS9,POP1,INTS10,R3HCC1,BNIP3L,CCNE1,POLR2I,HNRNPUL1,BBC3,ETFB,KDELR1,RA…
GO:CC	organelle part	GO:0044422	6.32344e-08	7.19905	9630	445	293	18824	CIAPIN1,SYPL1,NFIX,SEC62,DPF1,ZC3H3,XYLT2,ATP2C1,WWTR1,PHF20,PHLPP2,MCUR1,CROCC,ZC3H11A,ALDH18A1,SPHK2,GPC1,TAF11,WDR3,TCF3,TRNT1,NDE1,ST6GAL1,NUAK1,SCARF1,EPB41L2,PSEN1,SMARCD3,CCNT2,DLG3,MAPRE3,IPO11,ACOX3,PHACTR3,GNA11,CHGB,CMTM6,TF,CRAT,ABL1,SETD1A,CBY1,LMF2,ZBED4,PRPF6,EEF1A2,MAP1LC3A,NAA10,PQBP1,DNAJC3,DHODH,SMPD3,NPRL3,TRIP4,BMF,INTS9,POP1,INTS10,R3HCC1,BNIP3L,CCNE1,POLR2I,HNRNPUL1,BBC3,ET…
GO:CC	nucleoplasm	GO:0005654	1.15515e-06	5.93736	3526	445	134	18824	CIAPIN1,NFIX,DPF1,ZC3H3,WWTR1,PHF20,ZC3H11A,GPC1,TAF11,WDR3,TCF3,TRNT1,NUAK1,EPB41L2,SMARCD3,CCNT2,PHACTR3,ABL1,SETD1A,CBY1,ZBED4,PRPF6,PQBP1,DHODH,TRIP4,INTS9,POP1,INTS10,BNIP3L,CCNE1,POLR2I,HNRNPUL1,COPE,PSMD11,PHF12,ZPR1,CDK2AP1,RFC5,RNGTT,BYSL,DROSHA,WDR48,ORC2,PARD3B,CUTC,SMAD9,FYTTD1,DDX39A,SLC2A4RG,SYMPK,MAX,THRA,GLIS2,E2F8,ACTN4,SH3BP5,TRIM21,ELP3,SPIRE1,PHC2,ZC3H10,SETDB2,KLF4,YAP1,DCAF5…
GO:CC	nuclear lumen	GO:0031981	1.29459e-06	5.88787	4143	445	151	18824	CIAPIN1,NFIX,DPF1,ZC3H3,WWTR1,PHF20,ZC3H11A,GPC1,TAF11,WDR3,TCF3,TRNT1,NUAK1,EPB41L2,SMARCD3,CCNT2,IPO11,PHACTR3,ABL1,SETD1A,CBY1,ZBED4,PRPF6,NAA10,PQBP1,DHODH,TRIP4,INTS9,POP1,INTS10,BNIP3L,CCNE1,POLR2I,HNRNPUL1,COPE,EDF1,CDK5RAP3,PSMD11,PHF12,ZPR1,CDK2AP1,RFC5,RNGTT,BYSL,DROSHA,ABTB1,WDR48,ORC2,PARD3B,CUTC,SMAD9,FYTTD1,DDX39A,HIST1H1D,SLC2A4RG,SYMPK,MAX,THRA,GLIS2,E2F8,ACTN4,SH3BP5,TRIM21,ELP3,…
GO:CC	membrane-enclosed lumen	GO:0031974	3.56314e-06	5.44817	5289	445	180	18824	CIAPIN1,NFIX,DPF1,ZC3H3,WWTR1,PHF20,ZC3H11A,GPC1,TAF11,WDR3,TCF3,TRNT1,NUAK1,EPB41L2,SMARCD3,CCNT2,IPO11,ACOX3,PHACTR3,CHGB,TF,CRAT,ABL1,SETD1A,CBY1,ZBED4,PRPF6,NAA10,PQBP1,DNAJC3,DHODH,TRIP4,INTS9,POP1,INTS10,BNIP3L,CCNE1,POLR2I,HNRNPUL1,ETFB,COPE,EDF1,CDK5RAP3,PSMD11,PHF12,ZPR1,COMMD9,CDK2AP1,RFC5,RNGTT,BYSL,DROSHA,ABTB1,WDR48,ORC2,PARD3B,CUTC,SMAD9,CAT,FYTTD1,DDX39A,SIRT5,HIST1H1D,SLC2A4RG,C3,…
GO:CC	intracellular organelle lumen	GO:0070013	3.56314e-06	5.44817	5289	445	180	18824	CIAPIN1,NFIX,DPF1,ZC3H3,WWTR1,PHF20,ZC3H11A,GPC1,TAF11,WDR3,TCF3,TRNT1,NUAK1,EPB41L2,SMARCD3,CCNT2,IPO11,ACOX3,PHACTR3,CHGB,TF,CRAT,ABL1,SETD1A,CBY1,ZBED4,PRPF6,NAA10,PQBP1,DNAJC3,DHODH,TRIP4,INTS9,POP1,INTS10,BNIP3L,CCNE1,POLR2I,HNRNPUL1,ETFB,COPE,EDF1,CDK5RAP3,PSMD11,PHF12,ZPR1,COMMD9,CDK2AP1,RFC5,RNGTT,BYSL,DROSHA,ABTB1,WDR48,ORC2,PARD3B,CUTC,SMAD9,CAT,FYTTD1,DDX39A,SIRT5,HIST1H1D,SLC2A4RG,C3,…
GO:CC	organelle lumen	GO:0043233	3.56314e-06	5.44817	5289	445	180	18824	CIAPIN1,NFIX,DPF1,ZC3H3,WWTR1,PHF20,ZC3H11A,GPC1,TAF11,WDR3,TCF3,TRNT1,NUAK1,EPB41L2,SMARCD3,CCNT2,IPO11,ACOX3,PHACTR3,CHGB,TF,CRAT,ABL1,SETD1A,CBY1,ZBED4,PRPF6,NAA10,PQBP1,DNAJC3,DHODH,TRIP4,INTS9,POP1,INTS10,BNIP3L,CCNE1,POLR2I,HNRNPUL1,ETFB,COPE,EDF1,CDK5RAP3,PSMD11,PHF12,ZPR1,COMMD9,CDK2AP1,RFC5,RNGTT,BYSL,DROSHA,ABTB1,WDR48,ORC2,PARD3B,CUTC,SMAD9,CAT,FYTTD1,DDX39A,SIRT5,HIST1H1D,SLC2A4RG,C3,…
GO:CC	nuclear part	GO:0044428	1.79266e-05	4.7465	4526	445	157	18824	CIAPIN1,NFIX,DPF1,ZC3H3,WWTR1,PHF20,ZC3H11A,GPC1,TAF11,WDR3,TCF3,TRNT1,NUAK1,EPB41L2,PSEN1,SMARCD3,CCNT2,IPO11,PHACTR3,ABL1,SETD1A,CBY1,ZBED4,PRPF6,NAA10,PQBP1,DHODH,TRIP4,INTS9,POP1,INTS10,R3HCC1,BNIP3L,CCNE1,POLR2I,HNRNPUL1,COPE,STX1A,EDF1,CDK5RAP3,PSMD11,PHF12,ZPR1,CDK2AP1,RFC5,RNGTT,BYSL,DROSHA,ABTB1,WDR48,ORC2,PARD3B,CUTC,SMAD9,FYTTD1,DDX39A,HIST1H1D,SLC2A4RG,SYMPK,MAX,THRA,GLIS2,E2F8,ACTN4,…
GO:CC	cytoplasm	GO:0005737	2.06085e-05	4.68595	11588	445	327	18824	KLHL13,RPAP3,CIAPIN1,SYPL1,SEC62,NISCH,DPF1,XYLT2,ATP2C1,WWTR1,PHF20,TRIO,PHLPP2,TDP1,WWC3,CELF2,MCUR1,CYFIP2,CROCC,ALDH18A1,CDK17,GPBP1,SPHK2,GPC1,TAF11,ASNS,EIF2B3,TCF3,TRNT1,NDE1,MAP3K13,ST6GAL1,NUAK1,DPP8,SCARF1,ADCY2,EPB41L2,CNOT4,PSEN1,MAGI3,CCNT2,DLG3,MAPRE3,IPO11,FAT2,ACOX3,GNA11,CHGB,EFNB1,CMTM6,TF,MAP3K1,CRAT,ABL1,PALM,CBY1,LMF2,ZBED4,EEF1A2,MAP1LC3A,NAA10,PQBP1,DNAJC3,DGKH,DHODH,SMPD3,…
GO:CC	cytoplasmic part	GO:0044444	7.15063e-05	4.14566	9728	445	283	18824	KLHL13,RPAP3,CIAPIN1,SYPL1,SEC62,NISCH,XYLT2,ATP2C1,WWTR1,PHF20,TRIO,PHLPP2,WWC3,MCUR1,CYFIP2,CROCC,ALDH18A1,GPBP1,SPHK2,GPC1,TAF11,ASNS,EIF2B3,TRNT1,NDE1,ST6GAL1,DPP8,SCARF1,EPB41L2,CNOT4,PSEN1,CCNT2,DLG3,MAPRE3,IPO11,FAT2,ACOX3,GNA11,CHGB,CMTM6,TF,MAP3K1,CRAT,ABL1,PALM,CBY1,LMF2,EEF1A2,MAP1LC3A,NAA10,PQBP1,DNAJC3,DGKH,DHODH,SMPD3,NPRL3,TRIP4,BMF,INTS9,TSTA3,BNIP3L,CCNE1,BBC3,ETFB,KDELR1,RAB3A,C…
GO:CC	nucleus	GO:0005634	0.000751018	3.12435	7404	445	223	18824	CIAPIN1,NFIX,DPF1,ZC3H3,WWTR1,PHF20,PHLPP2,TDP1,CELF2,CYFIP2,ZC3H11A,CDK17,GPBP1,SPHK2,GPC1,TAF11,WDR3,TCF3,TRNT1,NUAK1,EPB41L2,CNOT4,PSEN1,RSBN1,MAGI3,SMARCD3,CCNT2,ZNF446,IPO11,PHACTR3,EFNB1,ABL1,SETD1A,PALM,CBY1,ZBED4,PRPF6,NAA10,PQBP1,DHODH,TRIP4,INTS9,POP1,INTS10,R3HCC1,BNIP3L,NOVA2,CCNE1,POLR2I,HNRNPUL1,COPE,STX1A,FKTN,EDF1,CDK5RAP3,PSMD11,PHF12,ZPR1,ATG2A,COMMD9,CAPRIN2,CDK2AP1,RFC5,RNGTT,…
GO:CC	cell part	GO:0044464	0.000874299	3.05834	16954	445	427	18824	KLHL13,PLXND1,RPAP3,CIAPIN1,SYPL1,NFIX,SEC62,NISCH,DPF1,ZC3H3,XYLT2,ATP2C1,WWTR1,PHF20,TRIO,PHLPP2,TDP1,WWC3,CELF2,MCUR1,CYFIP2,CROCC,ZC3H11A,ALDH18A1,CDK17,GPBP1,SPHK2,GPC1,TAF11,WDR3,ASNS,EIF2B3,TCF3,TRNT1,NDE1,MAP3K13,ST6GAL1,NUAK1,DPP8,SCARF1,SEMA3C,ADCY2,EPB41L2,CNOT4,PSEN1,DLGAP4,RSBN1,MAGI3,SMARCD3,CCNT2,DLG3,ZNF446,NKAIN1,MAPRE3,IPO11,FAT2,ACOX3,PHACTR3,GNA11,CHGB,EFNB1,CMTM6,TF,MAP3K1,CR…
GO:CC	nucleoplasm part	GO:0044451	0.00179836	2.74512	1115	445	51	18824	DPF1,ZC3H3,WWTR1,PHF20,TAF11,TCF3,CCNT2,ABL1,SETD1A,CBY1,PRPF6,PQBP1,TRIP4,BNIP3L,POLR2I,PHF12,ZPR1,PARD3B,FYTTD1,DDX39A,SLC2A4RG,MAX,GLIS2,ACTN4,SH3BP5,ELP3,SH3BGRL3,SURF2,MED22,DGKZ,PLEKHH2,LSM11,FANCC,ADAMTS4,DPY30,VPS72,WRN,KLHDC2,METTL3,AFF1,KAT5,ERCC4,BASP1,DMAP1,ANKS1B,HSF1,PRPF40A,MTOR,ERCC6,SCRT1,TADA2A
GO:CC	cell	GO:0005623	0.00254554	2.59422	17021	445	427	18824	KLHL13,PLXND1,RPAP3,CIAPIN1,SYPL1,NFIX,SEC62,NISCH,DPF1,ZC3H3,XYLT2,ATP2C1,WWTR1,PHF20,TRIO,PHLPP2,TDP1,WWC3,CELF2,MCUR1,CYFIP2,CROCC,ZC3H11A,ALDH18A1,CDK17,GPBP1,SPHK2,GPC1,TAF11,WDR3,ASNS,EIF2B3,TCF3,TRNT1,NDE1,MAP3K13,ST6GAL1,NUAK1,DPP8,SCARF1,SEMA3C,ADCY2,EPB41L2,CNOT4,PSEN1,DLGAP4,RSBN1,MAGI3,SMARCD3,CCNT2,DLG3,ZNF446,NKAIN1,MAPRE3,IPO11,FAT2,ACOX3,PHACTR3,GNA11,CHGB,EFNB1,CMTM6,TF,MAP3K1,CR…
GO:CC	neuron part	GO:0097458	0.035739	1.44686	1750	445	66	18824	SYPL1,DPF1,PHLPP2,CYFIP2,CROCC,ADCY2,PSEN1,SMARCD3,DLG3,GNA11,ABL1,PALM,CHRNA4,EEF1A2,PQBP1,DHODH,RAB3A,STX1A,NEURL1,IFT20,ZPR1,SYT10,GNB3,DROSHA,EXOC8,SLC8A2,MAPK8IP1,NRSN2,MAX,ACTN4,MAP7,VPS45,SLC2A8,FXYD6,ARL3,CLSTN3,POLG,PTPRF,CASK,DGKZ,TAOK2,ATP13A2,RGS12,TBC1D24,BRINP3,TRIM46,STXBP5,NLGN4Y,WRN,NSMF,RRM1,CTNNB1,FEZ2,CNIH2,BASP1,DSCAML1,AQP11,ATP6AP2,EXOC7,GRID1,ANKS1B,LAMP1,PDE2A,MYO5A,SPG7,…
GO:CC	vacuole	GO:0005773	0.0412121	1.38497	781	445	36	18824	SPHK2,GPC1,PSEN1,GNA11,CMTM6,EEF1A2,MAP1LC3A,DNAJC3,NPRL3,BBC3,RAB3A,MMD,RAB23,WDR48,ATP6V0B,CAT,C3,TRIM21,SLC39A11,NAPG,TM6SF1,SLC2A8,HSPG2,CREG1,GLB1L2,GJA1,ATP13A2,CYB561A3,ATG16L2,PIK3CD,VPS33B,LAMP1,MYO5A,MTOR,HEXA,CTSO
MIRNA	hsa-miR-2110	MIRNA:hsa-miR-2110	0.00521922	2.28239	134	421	15	14740	CIAPIN1,HNRNPUL1,FKBP8,SH3PXD2A,RNF11,MAX,GLIS2,TRIM21,NDUFB11,ZNF281,VPS72,MIDN,NKIRAS2,FASN,TMEM189
MIRNA	hsa-miR-744-5p	MIRNA:hsa-miR-744-5p	0.0060465	2.2185	434	421	30	14740	SYPL1,NFIX,DPF1,ALDH18A1,NDE1,ABL1,EEF1A2,PSMD11,SLC2A4RG,SYMPK,ACTN4,COL5A1,PAK4,PHC2,TLE3,SH3BGRL3,PTPRF,INTS3,USP12,ANAPC1,GART,SLC25A46,DUSP18,CTNNB1,FASN,MRPS16,THBS2,PPTC7,MTOR,TMEM189
CORUM	SETD7-YAP-AXIN1-beta-catenin complex	CORUM:6343	0.0497439	1.30326	4	122	3	3633	YAP1,SETD7,CTNNB1
HP	Abnormality of the optic disc	HP:0012795	0.0143247	1.84392	538	110	32	4002	NFIX,CYFIP2,EIF2B3,TRNT1,SH3BP2,GNA11,PRPF6,EEF1A2,SLC39A14,FKTN,RAB23,ST3GAL5,NDP,MTO1,ITM2B,YAP1,ARL3,CEP55,POLG,CASK,GJA1,TBC1D24,SLC25A46,ISCA2,CTNNB1,NDUFA11,ERCC4,MYO5A,SPG7,MT-ND4L,NUP62,ERCC6
HP	Optic atrophy	HP:0000648	0.0223798	1.65014	497	110	30	4002	NFIX,CYFIP2,EIF2B3,SH3BP2,GNA11,PRPF6,EEF1A2,SLC39A14,FKTN,RAB23,ST3GAL5,NDP,MTO1,YAP1,ARL3,CEP55,POLG,CASK,GJA1,TBC1D24,SLC25A46,ISCA2,CTNNB1,NDUFA11,ERCC4,MYO5A,SPG7,MT-ND4L,NUP62,ERCC6
